# Supplementary material for: Can sign language make you better at hand processing?
Source: PLoS One. 2018 Mar 28;13(3):e0194771. doi: 10.1371/journal.pone.0194771 (PMC5874053; doi:10.1371/journal.pone.0194771)
Supplement: S1 File — (XLSX) [file pone.0194771.s001.xlsx]

## Sheet: Foglio1
Group	Subject	Age	Handedness	Sex	Block_N	Trial_N	Distractor	Target_color	Distractor_direction	Response_hand	Correspondence	ACC	RT
Signers	1	14	right	male	1	1	Hand	red	left	left	Corresp	1	901
Signers	1	14	right	male	1	2	Hand	red	right	left	Non-corresp	1	640
Signers	1	14	right	male	1	3	Hand	red	left	left	Corresp	1	457
Signers	1	14	right	male	1	4	Hand	green	left	right	Non-corresp	1	973
Signers	1	14	right	male	1	5	Hand	red	left	left	Corresp	1	510
Signers	1	14	right	male	1	6	Hand	green	right	right	Corresp	1	563
Signers	1	14	right	male	1	7	Hand	green	left	right	Non-corresp	1	495
Signers	1	14	right	male	1	8	Hand	green	left	right	Non-corresp	1	432
Signers	1	14	right	male	1	9	Hand	red	right	left	Non-corresp	1	456
Signers	1	14	right	male	1	10	Hand	red	right	left	Non-corresp	1	390
Signers	1	14	right	male	1	11	Hand	green	right	right	Corresp	1	394
Signers	1	14	right	male	1	12	Hand	green	right	right	Corresp	1	513
Signers	1	14	right	male	1	13	Hand	green	right	right	Corresp	1	389
Signers	1	14	right	male	1	14	Hand	red	left	left	Corresp	1	378
Signers	1	14	right	male	1	15	Hand	red	left	left	Corresp	1	364
Signers	1	14	right	male	1	16	Hand	green	left	right	Non-corresp	1	425
Signers	1	14	right	male	1	17	Hand	red	right	left	Non-corresp	1	534
Signers	1	14	right	male	1	18	Hand	green	right	right	Corresp	1	488
Signers	1	14	right	male	1	19	Hand	red	right	left	Non-corresp	1	449
Signers	1	14	right	male	1	20	Hand	green	left	right	Non-corresp	1	446
Signers	1	14	right	male	1	21	Hand	green	left	right	Non-corresp	1	531
Signers	1	14	right	male	1	22	Hand	red	right	left	Non-corresp	1	457
Signers	1	14	right	male	1	23	Hand	green	right	right	Corresp	1	880
Signers	1	14	right	male	1	24	Hand	red	left	left	Corresp	1	420
Signers	1	14	right	male	1	25	Hand	green	right	right	Corresp	1	451
Signers	1	14	right	male	1	26	Hand	red	right	left	Non-corresp	1	482
Signers	1	14	right	male	1	27	Hand	red	left	left	Corresp	1	403
Signers	1	14	right	male	1	28	Hand	red	right	left	Non-corresp	1	355
Signers	1	14	right	male	1	29	Hand	red	right	left	Non-corresp	1	416
Signers	1	14	right	male	1	30	Hand	green	right	right	Corresp	1	467
Signers	1	14	right	male	1	31	Hand	green	left	right	Non-corresp	1	600
Signers	1	14	right	male	1	32	Hand	green	left	right	Non-corresp	1	389
Signers	1	14	right	male	1	33	Hand	green	right	right	Corresp	1	375
Signers	1	14	right	male	1	34	Hand	red	left	left	Corresp	1	359
Signers	1	14	right	male	1	35	Hand	green	left	right	Non-corresp	0	376
Signers	1	14	right	male	1	36	Hand	red	left	left	Corresp	1	880
Signers	1	14	right	male	1	37	Hand	green	right	right	Corresp	1	432
Signers	1	14	right	male	1	38	Hand	green	left	right	Non-corresp	1	467
Signers	1	14	right	male	1	39	Hand	green	right	right	Corresp	1	458
Signers	1	14	right	male	1	40	Hand	red	right	left	Non-corresp	1	400
Signers	1	14	right	male	1	41	Hand	red	left	left	Corresp	1	474
Signers	1	14	right	male	1	42	Hand	green	left	right	Non-corresp	1	683
Signers	1	14	right	male	1	43	Hand	green	right	right	Corresp	1	452
Signers	1	14	right	male	1	44	Hand	red	right	left	Non-corresp	1	431
Signers	1	14	right	male	1	45	Hand	red	right	left	Non-corresp	1	406
Signers	1	14	right	male	1	46	Hand	red	left	left	Corresp	0	584
Signers	1	14	right	male	1	47	Hand	green	left	right	Non-corresp	1	720
Signers	1	14	right	male	1	48	Hand	red	left	left	Corresp	1	407
Signers	1	14	right	male	1	49	Hand	red	right	left	Non-corresp	1	465
Signers	1	14	right	male	1	50	Hand	green	right	right	Corresp	1	481
Signers	1	14	right	male	1	51	Hand	green	left	right	Non-corresp	1	490
Signers	1	14	right	male	1	52	Hand	red	right	left	Non-corresp	1	440
Signers	1	14	right	male	1	53	Hand	green	right	right	Corresp	1	493
Signers	1	14	right	male	1	54	Hand	green	left	right	Non-corresp	1	441
Signers	1	14	right	male	1	55	Hand	red	left	left	Corresp	1	491
Signers	1	14	right	male	1	56	Hand	red	right	left	Non-corresp	1	436
Signers	1	14	right	male	1	57	Hand	red	left	left	Corresp	1	466
Signers	1	14	right	male	1	58	Hand	red	left	left	Corresp	1	397
Signers	1	14	right	male	1	59	Hand	green	left	right	Non-corresp	1	713
Signers	1	14	right	male	1	60	Hand	green	right	right	Corresp	1	403
Signers	1	14	right	male	1	61	Hand	green	left	right	Non-corresp	1	856
Signers	1	14	right	male	1	62	Hand	green	left	right	Non-corresp	1	544
Signers	1	14	right	male	1	63	Hand	red	left	left	Corresp	1	419
Signers	1	14	right	male	1	64	Hand	green	left	right	Non-corresp	1	732
Signers	1	14	right	male	1	65	Hand	red	right	left	Non-corresp	1	399
Signers	1	14	right	male	1	66	Hand	red	left	left	Corresp	1	367
Signers	1	14	right	male	1	67	Hand	red	right	left	Non-corresp	1	448
Signers	1	14	right	male	1	68	Hand	red	left	left	Corresp	1	364
Signers	1	14	right	male	1	69	Hand	green	right	right	Corresp	1	603
Signers	1	14	right	male	1	70	Hand	green	right	right	Corresp	1	775
Signers	1	14	right	male	1	71	Hand	green	right	right	Corresp	1	356
Signers	1	14	right	male	1	72	Hand	red	right	left	Non-corresp	1	388
Signers	1	14	right	male	1	73	Hand	red	right	left	Non-corresp	1	369
Signers	1	14	right	male	1	74	Hand	green	right	right	Corresp	1	426
Signers	1	14	right	male	1	75	Hand	red	left	left	Corresp	1	381
Signers	1	14	right	male	1	76	Hand	green	left	right	Non-corresp	0	358
Signers	1	14	right	male	1	77	Hand	green	left	right	Non-corresp	1	883
Signers	1	14	right	male	1	78	Hand	green	right	right	Corresp	1	1173
Signers	1	14	right	male	1	79	Hand	green	right	right	Corresp	1	404
Signers	1	14	right	male	1	80	Hand	green	left	right	Non-corresp	1	527
Signers	1	14	right	male	1	81	Hand	red	left	left	Corresp	1	539
Signers	1	14	right	male	1	82	Hand	red	left	left	Corresp	1	379
Signers	1	14	right	male	1	83	Hand	red	right	left	Non-corresp	1	561
Signers	1	14	right	male	1	84	Hand	red	right	left	Non-corresp	1	358
Signers	1	14	right	male	1	85	Hand	red	left	left	Corresp	1	346
Signers	1	14	right	male	1	86	Hand	green	left	right	Non-corresp	1	368
Signers	1	14	right	male	1	87	Hand	green	left	right	Non-corresp	1	389
Signers	1	14	right	male	1	88	Hand	green	left	right	Non-corresp	1	398
Signers	1	14	right	male	1	89	Hand	green	right	right	Corresp	1	346
Signers	1	14	right	male	1	90	Hand	red	right	left	Non-corresp	1	434
Signers	1	14	right	male	1	91	Hand	green	right	right	Corresp	1	333
Signers	1	14	right	male	1	92	Hand	red	right	left	Non-corresp	1	413
Signers	1	14	right	male	1	93	Hand	red	left	left	Corresp	1	364
Signers	1	14	right	male	1	94	Hand	green	right	right	Corresp	1	384
Signers	1	14	right	male	1	95	Hand	red	left	left	Corresp	1	343
Signers	1	14	right	male	1	96	Hand	red	right	left	Non-corresp	1	422
Signers	1	14	right	male	1	97	Hand	red	left	left	Corresp	1	602
Signers	1	14	right	male	1	98	Hand	green	left	right	Non-corresp	1	501
Signers	1	14	right	male	1	99	Hand	red	right	left	Non-corresp	1	458
Signers	1	14	right	male	1	100	Hand	red	left	left	Corresp	1	422
Signers	1	14	right	male	1	101	Hand	green	left	right	Non-corresp	1	384
Signers	1	14	right	male	1	102	Hand	green	right	right	Corresp	1	405
Signers	1	14	right	male	1	103	Hand	green	right	right	Corresp	1	372
Signers	1	14	right	male	1	104	Hand	red	right	left	Non-corresp	1	438
Signers	1	14	right	male	1	105	Hand	red	left	left	Corresp	0	357
Signers	1	14	right	male	1	106	Hand	green	left	right	Non-corresp	1	540
Signers	1	14	right	male	1	107	Hand	green	right	right	Corresp	1	526
Signers	1	14	right	male	1	108	Hand	red	right	left	Non-corresp	1	467
Signers	1	14	right	male	1	109	Hand	green	right	right	Corresp	1	540
Signers	1	14	right	male	1	110	Hand	red	left	left	Corresp	1	318
Signers	1	14	right	male	1	111	Hand	red	left	left	Corresp	1	329
Signers	1	14	right	male	1	112	Hand	green	left	right	Non-corresp	1	505
Signers	1	14	right	male	1	113	Hand	green	left	right	Non-corresp	0	297
Signers	1	14	right	male	1	114	Hand	green	left	right	Non-corresp	1	899
Signers	1	14	right	male	1	115	Hand	red	right	left	Non-corresp	1	628
Signers	1	14	right	male	1	116	Hand	red	right	left	Non-corresp	1	483
Signers	1	14	right	male	1	117	Hand	green	right	right	Corresp	1	557
Signers	1	14	right	male	1	118	Hand	red	right	left	Non-corresp	1	408
Signers	1	14	right	male	1	119	Hand	green	right	right	Corresp	1	422
Signers	1	14	right	male	1	120	Hand	red	left	left	Corresp	1	347
Signers	1	14	right	male	2	121	Arrow	green	left	right	Non-corresp	1	676
Signers	1	14	right	male	2	122	Arrow	red	left	left	Corresp	1	402
Signers	1	14	right	male	2	123	Arrow	red	right	left	Non-corresp	1	1112
Signers	1	14	right	male	2	124	Arrow	red	right	left	Non-corresp	1	772
Signers	1	14	right	male	2	125	Arrow	green	right	right	Corresp	1	432
Signers	1	14	right	male	2	126	Arrow	red	right	left	Non-corresp	1	474
Signers	1	14	right	male	2	127	Arrow	green	left	right	Non-corresp	1	381
Signers	1	14	right	male	2	128	Arrow	green	right	right	Corresp	1	365
Signers	1	14	right	male	2	129	Arrow	red	left	left	Corresp	1	396
Signers	1	14	right	male	2	130	Arrow	red	left	left	Corresp	1	400
Signers	1	14	right	male	2	131	Arrow	green	left	right	Non-corresp	1	459
Signers	1	14	right	male	2	132	Arrow	green	right	right	Corresp	1	373
Signers	1	14	right	male	2	133	Arrow	red	left	left	Corresp	1	389
Signers	1	14	right	male	2	134	Arrow	green	right	right	Corresp	1	359
Signers	1	14	right	male	2	135	Arrow	red	left	left	Corresp	1	349
Signers	1	14	right	male	2	136	Arrow	red	right	left	Non-corresp	1	387
Signers	1	14	right	male	2	137	Arrow	green	left	right	Non-corresp	1	412
Signers	1	14	right	male	2	138	Arrow	green	left	right	Non-corresp	1	840
Signers	1	14	right	male	2	139	Arrow	green	right	right	Corresp	1	388
Signers	1	14	right	male	2	140	Arrow	red	left	left	Corresp	1	584
Signers	1	14	right	male	2	141	Arrow	red	right	left	Non-corresp	1	387
Signers	1	14	right	male	2	142	Arrow	green	right	right	Corresp	1	407
Signers	1	14	right	male	2	143	Arrow	green	left	right	Non-corresp	1	528
Signers	1	14	right	male	2	144	Arrow	red	right	left	Non-corresp	1	403
Signers	1	14	right	male	2	145	Arrow	green	right	right	Corresp	1	608
Signers	1	14	right	male	2	146	Arrow	red	right	left	Non-corresp	1	348
Signers	1	14	right	male	2	147	Arrow	green	right	right	Corresp	1	416
Signers	1	14	right	male	2	148	Arrow	green	left	right	Non-corresp	1	407
Signers	1	14	right	male	2	149	Arrow	green	left	right	Non-corresp	1	411
Signers	1	14	right	male	2	150	Arrow	green	right	right	Corresp	1	389
Signers	1	14	right	male	2	151	Arrow	red	right	left	Non-corresp	1	429
Signers	1	14	right	male	2	152	Arrow	red	right	left	Non-corresp	1	485
Signers	1	14	right	male	2	153	Arrow	red	left	left	Corresp	1	383
Signers	1	14	right	male	2	154	Arrow	red	left	left	Corresp	1	369
Signers	1	14	right	male	2	155	Arrow	red	left	left	Corresp	1	400
Signers	1	14	right	male	2	156	Arrow	green	left	right	Non-corresp	1	428
Signers	1	14	right	male	2	157	Arrow	red	right	left	Non-corresp	1	368
Signers	1	14	right	male	2	158	Arrow	red	left	left	Corresp	1	398
Signers	1	14	right	male	2	159	Arrow	green	left	right	Non-corresp	1	401
Signers	1	14	right	male	2	160	Arrow	green	right	right	Corresp	1	1578
Signers	1	14	right	male	2	161	Arrow	red	left	left	Corresp	1	450
Signers	1	14	right	male	2	162	Arrow	red	right	left	Non-corresp	0	519
Signers	1	14	right	male	2	163	Arrow	red	left	left	Corresp	1	672
Signers	1	14	right	male	2	164	Arrow	green	right	right	Corresp	1	443
Signers	1	14	right	male	2	165	Arrow	green	left	right	Non-corresp	1	829
Signers	1	14	right	male	2	166	Arrow	green	left	right	Non-corresp	1	370
Signers	1	14	right	male	2	167	Arrow	red	right	left	Non-corresp	1	411
Signers	1	14	right	male	2	168	Arrow	green	right	right	Corresp	1	707
Signers	1	14	right	male	2	169	Arrow	green	right	right	Corresp	1	384
Signers	1	14	right	male	2	170	Arrow	red	left	left	Corresp	1	394
Signers	1	14	right	male	2	171	Arrow	green	left	right	Non-corresp	1	489
Signers	1	14	right	male	2	172	Arrow	red	left	left	Corresp	1	447
Signers	1	14	right	male	2	173	Arrow	red	left	left	Corresp	1	521
Signers	1	14	right	male	2	174	Arrow	green	left	right	Non-corresp	1	607
Signers	1	14	right	male	2	175	Arrow	green	left	right	Non-corresp	1	380
Signers	1	14	right	male	2	176	Arrow	red	right	left	Non-corresp	1	469
Signers	1	14	right	male	2	177	Arrow	red	right	left	Non-corresp	1	478
Signers	1	14	right	male	2	178	Arrow	green	right	right	Corresp	1	413
Signers	1	14	right	male	2	179	Arrow	red	right	left	Non-corresp	1	502
Signers	1	14	right	male	2	180	Arrow	green	right	right	Corresp	1	379
Signers	1	14	right	male	2	181	Arrow	red	left	left	Corresp	1	493
Signers	1	14	right	male	2	182	Arrow	red	right	left	Non-corresp	1	723
Signers	1	14	right	male	2	183	Arrow	green	right	right	Corresp	1	365
Signers	1	14	right	male	2	184	Arrow	red	right	left	Non-corresp	1	482
Signers	1	14	right	male	2	185	Arrow	green	right	right	Corresp	1	463
Signers	1	14	right	male	2	186	Arrow	green	left	right	Non-corresp	1	591
Signers	1	14	right	male	2	187	Arrow	red	right	left	Non-corresp	1	410
Signers	1	14	right	male	2	188	Arrow	green	left	right	Non-corresp	1	599
Signers	1	14	right	male	2	189	Arrow	green	left	right	Non-corresp	1	417
Signers	1	14	right	male	2	190	Arrow	red	left	left	Corresp	1	444
Signers	1	14	right	male	2	191	Arrow	green	right	right	Corresp	1	424
Signers	1	14	right	male	2	192	Arrow	red	left	left	Corresp	1	375
Signers	1	14	right	male	2	193	Arrow	red	right	left	Non-corresp	0	433
Signers	1	14	right	male	2	194	Arrow	green	right	right	Corresp	1	572
Signers	1	14	right	male	2	195	Arrow	red	right	left	Non-corresp	1	504
Signers	1	14	right	male	2	196	Arrow	green	right	right	Corresp	1	442
Signers	1	14	right	male	2	197	Arrow	green	left	right	Non-corresp	0	627
Signers	1	14	right	male	2	198	Arrow	red	right	left	Non-corresp	0	901
Signers	1	14	right	male	2	199	Arrow	red	left	left	Corresp	1	554
Signers	1	14	right	male	2	200	Arrow	green	left	right	Non-corresp	1	437
Signers	1	14	right	male	2	201	Arrow	green	right	right	Corresp	1	421
Signers	1	14	right	male	2	202	Arrow	red	left	left	Corresp	1	433
Signers	1	14	right	male	2	203	Arrow	green	left	right	Non-corresp	1	761
Signers	1	14	right	male	2	204	Arrow	red	left	left	Corresp	1	494
Signers	1	14	right	male	2	205	Arrow	red	right	left	Non-corresp	0	452
Signers	1	14	right	male	2	206	Arrow	green	right	right	Corresp	1	572
Signers	1	14	right	male	2	207	Arrow	green	left	right	Non-corresp	0	568
Signers	1	14	right	male	2	208	Arrow	green	right	right	Corresp	1	1657
Signers	1	14	right	male	2	209	Arrow	red	right	left	Non-corresp	1	469
Signers	1	14	right	male	2	210	Arrow	red	left	left	Corresp	1	492
Signers	1	14	right	male	2	211	Arrow	red	left	left	Corresp	1	386
Signers	1	14	right	male	2	212	Arrow	red	right	left	Non-corresp	1	728
Signers	1	14	right	male	2	213	Arrow	green	left	right	Non-corresp	1	484
Signers	1	14	right	male	2	214	Arrow	green	left	right	Non-corresp	1	484
Signers	1	14	right	male	2	215	Arrow	green	right	right	Corresp	1	531
Signers	1	14	right	male	2	216	Arrow	red	left	left	Corresp	1	415
Signers	1	14	right	male	2	217	Arrow	red	right	left	Non-corresp	1	542
Signers	1	14	right	male	2	218	Arrow	red	left	left	Corresp	1	617
Signers	1	14	right	male	2	219	Arrow	green	left	right	Non-corresp	1	499
Signers	1	14	right	male	2	220	Arrow	red	left	left	Corresp	1	564
Signers	1	14	right	male	2	221	Arrow	green	left	right	Non-corresp	1	592
Signers	1	14	right	male	2	222	Arrow	red	right	left	Non-corresp	1	553
Signers	1	14	right	male	2	223	Arrow	green	right	right	Corresp	1	540
Signers	1	14	right	male	2	224	Arrow	red	right	left	Non-corresp	1	526
Signers	1	14	right	male	2	225	Arrow	red	left	left	Corresp	1	518
Signers	1	14	right	male	2	226	Arrow	green	right	right	Corresp	1	431
Signers	1	14	right	male	2	227	Arrow	green	left	right	Non-corresp	1	413
Signers	1	14	right	male	2	228	Arrow	green	right	right	Corresp	1	480
Signers	1	14	right	male	2	229	Arrow	red	right	left	Non-corresp	1	384
Signers	1	14	right	male	2	230	Arrow	green	left	right	Non-corresp	1	480
Signers	1	14	right	male	2	231	Arrow	red	left	left	Corresp	1	511
Signers	1	14	right	male	2	232	Arrow	green	left	right	Non-corresp	1	599
Signers	1	14	right	male	2	233	Arrow	red	right	left	Non-corresp	1	560
Signers	1	14	right	male	2	234	Arrow	green	right	right	Corresp	1	639
Signers	1	14	right	male	2	235	Arrow	red	left	left	Corresp	1	545
Signers	1	14	right	male	2	236	Arrow	green	left	right	Non-corresp	1	621
Signers	1	14	right	male	2	237	Arrow	green	right	right	Corresp	1	563
Signers	1	14	right	male	2	238	Arrow	red	right	left	Non-corresp	1	539
Signers	1	14	right	male	2	239	Arrow	red	left	left	Corresp	1	449
Signers	1	14	right	male	2	240	Arrow	green	right	right	Corresp	1	736
Signers	1	14	right	male	3	241	Eye	red	right	left	Non-corresp	1	651
Signers	1	14	right	male	3	242	Eye	green	left	right	Non-corresp	1	469
Signers	1	14	right	male	3	243	Eye	green	right	right	Corresp	1	436
Signers	1	14	right	male	3	244	Eye	green	left	right	Non-corresp	1	420
Signers	1	14	right	male	3	245	Eye	green	left	right	Non-corresp	1	403
Signers	1	14	right	male	3	246	Eye	green	right	right	Corresp	1	422
Signers	1	14	right	male	3	247	Eye	red	left	left	Corresp	1	403
Signers	1	14	right	male	3	248	Eye	red	right	left	Non-corresp	1	365
Signers	1	14	right	male	3	249	Eye	red	right	left	Non-corresp	1	351
Signers	1	14	right	male	3	250	Eye	green	right	right	Corresp	1	459
Signers	1	14	right	male	3	251	Eye	red	left	left	Corresp	1	456
Signers	1	14	right	male	3	252	Eye	red	left	left	Corresp	1	445
Signers	1	14	right	male	3	253	Eye	green	left	right	Non-corresp	1	520
Signers	1	14	right	male	3	254	Eye	red	right	left	Non-corresp	1	488
Signers	1	14	right	male	3	255	Eye	red	right	left	Non-corresp	1	418
Signers	1	14	right	male	3	256	Eye	green	right	right	Corresp	1	353
Signers	1	14	right	male	3	257	Eye	red	left	left	Corresp	1	472
Signers	1	14	right	male	3	258	Eye	red	left	left	Corresp	1	382
Signers	1	14	right	male	3	259	Eye	green	left	right	Non-corresp	1	417
Signers	1	14	right	male	3	260	Eye	red	left	left	Corresp	1	377
Signers	1	14	right	male	3	261	Eye	red	right	left	Non-corresp	1	414
Signers	1	14	right	male	3	262	Eye	green	left	right	Non-corresp	1	460
Signers	1	14	right	male	3	263	Eye	green	right	right	Corresp	1	399
Signers	1	14	right	male	3	264	Eye	green	right	right	Corresp	1	377
Signers	1	14	right	male	3	265	Eye	green	right	right	Corresp	1	375
Signers	1	14	right	male	3	266	Eye	red	right	left	Non-corresp	0	396
Signers	1	14	right	male	3	267	Eye	red	left	left	Corresp	1	474
Signers	1	14	right	male	3	268	Eye	green	right	right	Corresp	1	400
Signers	1	14	right	male	3	269	Eye	red	right	left	Non-corresp	1	550
Signers	1	14	right	male	3	270	Eye	green	left	right	Non-corresp	1	554
Signers	1	14	right	male	3	271	Eye	green	left	right	Non-corresp	1	426
Signers	1	14	right	male	3	272	Eye	green	right	right	Corresp	1	366
Signers	1	14	right	male	3	273	Eye	red	left	left	Corresp	1	405
Signers	1	14	right	male	3	274	Eye	red	left	left	Corresp	1	376
Signers	1	14	right	male	3	275	Eye	red	right	left	Non-corresp	1	366
Signers	1	14	right	male	3	276	Eye	green	left	right	Non-corresp	1	433
Signers	1	14	right	male	3	277	Eye	red	left	left	Corresp	1	640
Signers	1	14	right	male	3	278	Eye	red	left	left	Corresp	1	445
Signers	1	14	right	male	3	279	Eye	red	right	left	Non-corresp	1	389
Signers	1	14	right	male	3	280	Eye	red	right	left	Non-corresp	1	387
Signers	1	14	right	male	3	281	Eye	green	left	right	Non-corresp	1	392
Signers	1	14	right	male	3	282	Eye	green	left	right	Non-corresp	1	422
Signers	1	14	right	male	3	283	Eye	green	right	right	Corresp	1	407
Signers	1	14	right	male	3	284	Eye	red	right	left	Non-corresp	1	426
Signers	1	14	right	male	3	285	Eye	red	left	left	Corresp	1	334
Signers	1	14	right	male	3	286	Eye	green	right	right	Corresp	1	402
Signers	1	14	right	male	3	287	Eye	green	right	right	Corresp	1	415
Signers	1	14	right	male	3	288	Eye	green	left	right	Non-corresp	1	389
Signers	1	14	right	male	3	289	Eye	red	right	left	Non-corresp	1	617
Signers	1	14	right	male	3	290	Eye	green	right	right	Corresp	1	437
Signers	1	14	right	male	3	291	Eye	green	left	right	Non-corresp	1	406
Signers	1	14	right	male	3	292	Eye	red	left	left	Corresp	1	480
Signers	1	14	right	male	3	293	Eye	red	right	left	Non-corresp	1	484
Signers	1	14	right	male	3	294	Eye	red	left	left	Corresp	1	418
Signers	1	14	right	male	3	295	Eye	green	left	right	Non-corresp	1	568
Signers	1	14	right	male	3	296	Eye	red	right	left	Non-corresp	1	439
Signers	1	14	right	male	3	297	Eye	green	right	right	Corresp	1	473
Signers	1	14	right	male	3	298	Eye	green	right	right	Corresp	1	470
Signers	1	14	right	male	3	299	Eye	green	left	right	Non-corresp	1	425
Signers	1	14	right	male	3	300	Eye	red	left	left	Corresp	1	424
Signers	1	14	right	male	3	301	Eye	green	right	right	Corresp	1	411
Signers	1	14	right	male	3	302	Eye	red	left	left	Corresp	1	378
Signers	1	14	right	male	3	303	Eye	red	right	left	Non-corresp	1	426
Signers	1	14	right	male	3	304	Eye	green	left	right	Non-corresp	1	428
Signers	1	14	right	male	3	305	Eye	red	left	left	Corresp	1	463
Signers	1	14	right	male	3	306	Eye	green	left	right	Non-corresp	1	572
Signers	1	14	right	male	3	307	Eye	green	right	right	Corresp	1	411
Signers	1	14	right	male	3	308	Eye	green	left	right	Non-corresp	1	403
Signers	1	14	right	male	3	309	Eye	red	right	left	Non-corresp	1	360
Signers	1	14	right	male	3	310	Eye	green	right	right	Corresp	1	432
Signers	1	14	right	male	3	311	Eye	red	right	left	Non-corresp	1	491
Signers	1	14	right	male	3	312	Eye	red	left	left	Corresp	0	360
Signers	1	14	right	male	3	313	Eye	red	left	left	Corresp	1	589
Signers	1	14	right	male	3	314	Eye	green	left	right	Non-corresp	1	484
Signers	1	14	right	male	3	315	Eye	green	right	right	Corresp	1	786
Signers	1	14	right	male	3	316	Eye	red	right	left	Non-corresp	1	460
Signers	1	14	right	male	3	317	Eye	green	right	right	Corresp	1	398
Signers	1	14	right	male	3	318	Eye	red	right	left	Non-corresp	1	376
Signers	1	14	right	male	3	319	Eye	red	left	left	Corresp	1	425
Signers	1	14	right	male	3	320	Eye	green	left	right	Non-corresp	1	612
Signers	1	14	right	male	3	321	Eye	red	left	left	Corresp	1	419
Signers	1	14	right	male	3	322	Eye	red	right	left	Non-corresp	1	445
Signers	1	14	right	male	3	323	Eye	green	right	right	Corresp	1	445
Signers	1	14	right	male	3	324	Eye	green	left	right	Non-corresp	1	419
Signers	1	14	right	male	3	325	Eye	green	right	right	Corresp	1	417
Signers	1	14	right	male	3	326	Eye	green	left	right	Non-corresp	1	373
Signers	1	14	right	male	3	327	Eye	red	left	left	Corresp	1	437
Signers	1	14	right	male	3	328	Eye	red	right	left	Non-corresp	1	1389
Signers	1	14	right	male	3	329	Eye	red	right	left	Non-corresp	1	443
Signers	1	14	right	male	3	330	Eye	green	left	right	Non-corresp	1	463
Signers	1	14	right	male	3	331	Eye	green	right	right	Corresp	1	394
Signers	1	14	right	male	3	332	Eye	red	right	left	Non-corresp	1	433
Signers	1	14	right	male	3	333	Eye	green	right	right	Corresp	1	407
Signers	1	14	right	male	3	334	Eye	red	left	left	Corresp	1	451
Signers	1	14	right	male	3	335	Eye	green	left	right	Non-corresp	1	397
Signers	1	14	right	male	3	336	Eye	red	left	left	Corresp	0	424
Signers	1	14	right	male	3	337	Eye	red	left	left	Corresp	1	592
Signers	1	14	right	male	3	338	Eye	red	right	left	Non-corresp	1	441
Signers	1	14	right	male	3	339	Eye	red	left	left	Corresp	1	405
Signers	1	14	right	male	3	340	Eye	green	left	right	Non-corresp	1	396
Signers	1	14	right	male	3	341	Eye	green	right	right	Corresp	1	374
Signers	1	14	right	male	3	342	Eye	green	left	right	Non-corresp	1	409
Signers	1	14	right	male	3	343	Eye	green	left	right	Non-corresp	1	382
Signers	1	14	right	male	3	344	Eye	red	right	left	Non-corresp	1	456
Signers	1	14	right	male	3	345	Eye	green	right	right	Corresp	1	435
Signers	1	14	right	male	3	346	Eye	red	right	left	Non-corresp	1	555
Signers	1	14	right	male	3	347	Eye	green	right	right	Corresp	1	382
Signers	1	14	right	male	3	348	Eye	red	left	left	Corresp	1	396
Signers	1	14	right	male	3	349	Eye	red	right	left	Non-corresp	1	401
Signers	1	14	right	male	3	350	Eye	red	left	left	Corresp	1	405
Signers	1	14	right	male	3	351	Eye	red	right	left	Non-corresp	1	457
Signers	1	14	right	male	3	352	Eye	green	right	right	Corresp	1	449
Signers	1	14	right	male	3	353	Eye	green	left	right	Non-corresp	1	376
Signers	1	14	right	male	3	354	Eye	green	right	right	Corresp	1	366
Signers	1	14	right	male	3	355	Eye	red	left	left	Corresp	1	367
Signers	1	14	right	male	3	356	Eye	red	right	left	Non-corresp	1	353
Signers	1	14	right	male	3	357	Eye	green	right	right	Corresp	1	411
Signers	1	14	right	male	3	358	Eye	green	left	right	Non-corresp	1	344
Signers	1	14	right	male	3	359	Eye	green	left	right	Non-corresp	1	331
Signers	1	14	right	male	3	360	Eye	red	left	left	Corresp	1	497
Signers	2	16	right	female	1	1	Hand	red	right	right	Corresp	1	845
Signers	2	16	right	female	1	2	Hand	red	right	right	Corresp	1	408
Signers	2	16	right	female	1	3	Hand	green	left	left	Corresp	1	512
Signers	2	16	right	female	1	4	Hand	green	left	left	Corresp	1	394
Signers	2	16	right	female	1	5	Hand	red	left	right	Non-corresp	1	526
Signers	2	16	right	female	1	6	Hand	green	right	left	Non-corresp	1	538
Signers	2	16	right	female	1	7	Hand	red	left	right	Non-corresp	1	399
Signers	2	16	right	female	1	8	Hand	green	left	left	Corresp	1	658
Signers	2	16	right	female	1	9	Hand	green	right	left	Non-corresp	1	536
Signers	2	16	right	female	1	10	Hand	red	right	right	Corresp	1	1309
Signers	2	16	right	female	1	11	Hand	green	right	left	Non-corresp	1	733
Signers	2	16	right	female	1	12	Hand	red	left	right	Non-corresp	1	531
Signers	2	16	right	female	1	13	Hand	red	left	right	Non-corresp	1	398
Signers	2	16	right	female	1	14	Hand	green	left	left	Corresp	1	494
Signers	2	16	right	female	1	15	Hand	red	right	right	Corresp	1	579
Signers	2	16	right	female	1	16	Hand	red	right	right	Corresp	1	494
Signers	2	16	right	female	1	17	Hand	red	left	right	Non-corresp	1	376
Signers	2	16	right	female	1	18	Hand	red	left	right	Non-corresp	1	388
Signers	2	16	right	female	1	19	Hand	red	right	right	Corresp	1	347
Signers	2	16	right	female	1	20	Hand	green	left	left	Corresp	1	424
Signers	2	16	right	female	1	21	Hand	green	right	left	Non-corresp	1	429
Signers	2	16	right	female	1	22	Hand	green	right	left	Non-corresp	1	370
Signers	2	16	right	female	1	23	Hand	green	left	left	Corresp	1	386
Signers	2	16	right	female	1	24	Hand	green	right	left	Non-corresp	1	355
Signers	2	16	right	female	1	25	Hand	green	left	left	Corresp	1	359
Signers	2	16	right	female	1	26	Hand	red	left	right	Non-corresp	1	486
Signers	2	16	right	female	1	27	Hand	green	left	left	Corresp	1	435
Signers	2	16	right	female	1	28	Hand	green	right	left	Non-corresp	1	1105
Signers	2	16	right	female	1	29	Hand	green	right	left	Non-corresp	1	438
Signers	2	16	right	female	1	30	Hand	red	right	right	Corresp	1	528
Signers	2	16	right	female	1	31	Hand	green	right	left	Non-corresp	0	384
Signers	2	16	right	female	1	32	Hand	red	left	right	Non-corresp	1	689
Signers	2	16	right	female	1	33	Hand	red	right	right	Corresp	1	403
Signers	2	16	right	female	1	34	Hand	green	left	left	Corresp	1	475
Signers	2	16	right	female	1	35	Hand	red	left	right	Non-corresp	1	426
Signers	2	16	right	female	1	36	Hand	red	right	right	Corresp	1	447
Signers	2	16	right	female	1	37	Hand	green	right	left	Non-corresp	1	494
Signers	2	16	right	female	1	38	Hand	green	left	left	Corresp	1	375
Signers	2	16	right	female	1	39	Hand	red	right	right	Corresp	1	485
Signers	2	16	right	female	1	40	Hand	green	left	left	Corresp	1	822
Signers	2	16	right	female	1	41	Hand	green	right	left	Non-corresp	1	496
Signers	2	16	right	female	1	42	Hand	green	left	left	Corresp	1	494
Signers	2	16	right	female	1	43	Hand	green	right	left	Non-corresp	1	377
Signers	2	16	right	female	1	44	Hand	red	left	right	Non-corresp	1	431
Signers	2	16	right	female	1	45	Hand	red	right	right	Corresp	1	420
Signers	2	16	right	female	1	46	Hand	red	left	right	Non-corresp	1	452
Signers	2	16	right	female	1	47	Hand	red	right	right	Corresp	1	475
Signers	2	16	right	female	1	48	Hand	red	left	right	Non-corresp	1	473
Signers	2	16	right	female	1	49	Hand	green	left	left	Corresp	1	505
Signers	2	16	right	female	1	50	Hand	green	right	left	Non-corresp	1	403
Signers	2	16	right	female	1	51	Hand	red	left	right	Non-corresp	1	557
Signers	2	16	right	female	1	52	Hand	red	left	right	Non-corresp	1	334
Signers	2	16	right	female	1	53	Hand	red	left	right	Non-corresp	1	338
Signers	2	16	right	female	1	54	Hand	red	right	right	Corresp	1	407
Signers	2	16	right	female	1	55	Hand	green	right	left	Non-corresp	1	460
Signers	2	16	right	female	1	56	Hand	red	right	right	Corresp	1	563
Signers	2	16	right	female	1	57	Hand	red	right	right	Corresp	1	493
Signers	2	16	right	female	1	58	Hand	green	left	left	Corresp	1	412
Signers	2	16	right	female	1	59	Hand	green	right	left	Non-corresp	1	392
Signers	2	16	right	female	1	60	Hand	green	left	left	Corresp	1	463
Signers	2	16	right	female	1	61	Hand	green	left	left	Corresp	1	1047
Signers	2	16	right	female	1	62	Hand	green	right	left	Non-corresp	1	595
Signers	2	16	right	female	1	63	Hand	green	right	left	Non-corresp	1	382
Signers	2	16	right	female	1	64	Hand	green	left	left	Corresp	1	371
Signers	2	16	right	female	1	65	Hand	red	left	right	Non-corresp	1	397
Signers	2	16	right	female	1	66	Hand	green	left	left	Corresp	1	355
Signers	2	16	right	female	1	67	Hand	red	right	right	Corresp	1	326
Signers	2	16	right	female	1	68	Hand	red	right	right	Corresp	1	316
Signers	2	16	right	female	1	69	Hand	red	left	right	Non-corresp	1	321
Signers	2	16	right	female	1	70	Hand	red	left	right	Non-corresp	1	358
Signers	2	16	right	female	1	71	Hand	red	right	right	Corresp	1	350
Signers	2	16	right	female	1	72	Hand	green	right	left	Non-corresp	1	538
Signers	2	16	right	female	1	73	Hand	green	left	left	Corresp	1	327
Signers	2	16	right	female	1	74	Hand	green	right	left	Non-corresp	1	338
Signers	2	16	right	female	1	75	Hand	red	left	right	Non-corresp	0	292
Signers	2	16	right	female	1	76	Hand	green	left	left	Corresp	1	587
Signers	2	16	right	female	1	77	Hand	red	left	right	Non-corresp	1	638
Signers	2	16	right	female	1	78	Hand	green	right	left	Non-corresp	1	624
Signers	2	16	right	female	1	79	Hand	red	right	right	Corresp	1	379
Signers	2	16	right	female	1	80	Hand	red	right	right	Corresp	1	357
Signers	2	16	right	female	1	81	Hand	red	right	right	Corresp	1	330
Signers	2	16	right	female	1	82	Hand	green	right	left	Non-corresp	1	452
Signers	2	16	right	female	1	83	Hand	green	left	left	Corresp	1	471
Signers	2	16	right	female	1	84	Hand	red	left	right	Non-corresp	1	1011
Signers	2	16	right	female	1	85	Hand	green	right	left	Non-corresp	1	386
Signers	2	16	right	female	1	86	Hand	red	right	right	Corresp	1	567
Signers	2	16	right	female	1	87	Hand	green	left	left	Corresp	1	538
Signers	2	16	right	female	1	88	Hand	green	left	left	Corresp	1	851
Signers	2	16	right	female	1	89	Hand	red	left	right	Non-corresp	1	541
Signers	2	16	right	female	1	90	Hand	green	right	left	Non-corresp	1	606
Signers	2	16	right	female	1	91	Hand	red	left	right	Non-corresp	1	504
Signers	2	16	right	female	1	92	Hand	green	left	left	Corresp	1	545
Signers	2	16	right	female	1	93	Hand	red	left	right	Non-corresp	1	415
Signers	2	16	right	female	1	94	Hand	red	right	right	Corresp	1	541
Signers	2	16	right	female	1	95	Hand	red	right	right	Corresp	1	486
Signers	2	16	right	female	1	96	Hand	green	right	left	Non-corresp	1	778
Signers	2	16	right	female	1	97	Hand	green	left	left	Corresp	1	746
Signers	2	16	right	female	1	98	Hand	red	right	right	Corresp	1	520
Signers	2	16	right	female	1	99	Hand	green	left	left	Corresp	1	634
Signers	2	16	right	female	1	100	Hand	green	right	left	Non-corresp	1	408
Signers	2	16	right	female	1	101	Hand	red	left	right	Non-corresp	1	442
Signers	2	16	right	female	1	102	Hand	red	left	right	Non-corresp	1	466
Signers	2	16	right	female	1	103	Hand	red	left	right	Non-corresp	1	528
Signers	2	16	right	female	1	104	Hand	green	left	left	Corresp	1	456
Signers	2	16	right	female	1	105	Hand	red	right	right	Corresp	1	424
Signers	2	16	right	female	1	106	Hand	green	right	left	Non-corresp	1	465
Signers	2	16	right	female	1	107	Hand	green	right	left	Non-corresp	1	598
Signers	2	16	right	female	1	108	Hand	red	right	right	Corresp	1	480
Signers	2	16	right	female	1	109	Hand	red	right	right	Corresp	1	482
Signers	2	16	right	female	1	110	Hand	green	left	left	Corresp	1	531
Signers	2	16	right	female	1	111	Hand	red	right	right	Corresp	1	596
Signers	2	16	right	female	1	112	Hand	green	left	left	Corresp	1	472
Signers	2	16	right	female	1	113	Hand	red	left	right	Non-corresp	1	468
Signers	2	16	right	female	1	114	Hand	red	left	right	Non-corresp	1	456
Signers	2	16	right	female	1	115	Hand	red	right	right	Corresp	1	387
Signers	2	16	right	female	1	116	Hand	green	left	left	Corresp	1	357
Signers	2	16	right	female	1	117	Hand	green	right	left	Non-corresp	1	599
Signers	2	16	right	female	1	118	Hand	red	left	right	Non-corresp	1	532
Signers	2	16	right	female	1	119	Hand	green	right	left	Non-corresp	1	494
Signers	2	16	right	female	1	120	Hand	green	right	left	Non-corresp	1	610
Signers	2	16	right	female	2	121	Eye	red	left	right	Non-corresp	0	938
Signers	2	16	right	female	2	122	Eye	green	left	left	Corresp	1	729
Signers	2	16	right	female	2	123	Eye	red	right	right	Corresp	1	470
Signers	2	16	right	female	2	124	Eye	green	right	left	Non-corresp	1	828
Signers	2	16	right	female	2	125	Eye	green	left	left	Corresp	1	432
Signers	2	16	right	female	2	126	Eye	green	right	left	Non-corresp	1	497
Signers	2	16	right	female	2	127	Eye	green	right	left	Non-corresp	1	401
Signers	2	16	right	female	2	128	Eye	red	left	right	Non-corresp	1	512
Signers	2	16	right	female	2	129	Eye	red	right	right	Corresp	1	423
Signers	2	16	right	female	2	130	Eye	green	left	left	Corresp	1	428
Signers	2	16	right	female	2	131	Eye	red	left	right	Non-corresp	1	817
Signers	2	16	right	female	2	132	Eye	red	right	right	Corresp	1	469
Signers	2	16	right	female	2	133	Eye	red	right	right	Corresp	1	383
Signers	2	16	right	female	2	134	Eye	green	right	left	Non-corresp	1	467
Signers	2	16	right	female	2	135	Eye	red	right	right	Corresp	1	362
Signers	2	16	right	female	2	136	Eye	green	left	left	Corresp	1	449
Signers	2	16	right	female	2	137	Eye	red	right	right	Corresp	1	401
Signers	2	16	right	female	2	138	Eye	red	left	right	Non-corresp	1	540
Signers	2	16	right	female	2	139	Eye	green	left	left	Corresp	1	410
Signers	2	16	right	female	2	140	Eye	red	left	right	Non-corresp	1	338
Signers	2	16	right	female	2	141	Eye	green	left	left	Corresp	1	532
Signers	2	16	right	female	2	142	Eye	green	right	left	Non-corresp	0	375
Signers	2	16	right	female	2	143	Eye	green	right	left	Non-corresp	1	869
Signers	2	16	right	female	2	144	Eye	red	left	right	Non-corresp	1	455
Signers	2	16	right	female	2	145	Eye	green	right	left	Non-corresp	1	447
Signers	2	16	right	female	2	146	Eye	red	right	right	Corresp	1	823
Signers	2	16	right	female	2	147	Eye	green	right	left	Non-corresp	1	445
Signers	2	16	right	female	2	148	Eye	red	left	right	Non-corresp	1	663
Signers	2	16	right	female	2	149	Eye	green	left	left	Corresp	1	374
Signers	2	16	right	female	2	150	Eye	green	left	left	Corresp	1	602
Signers	2	16	right	female	2	151	Eye	green	right	left	Non-corresp	1	388
Signers	2	16	right	female	2	152	Eye	green	left	left	Corresp	1	344
Signers	2	16	right	female	2	153	Eye	red	right	right	Corresp	1	487
Signers	2	16	right	female	2	154	Eye	red	right	right	Corresp	1	324
Signers	2	16	right	female	2	155	Eye	red	left	right	Non-corresp	1	381
Signers	2	16	right	female	2	156	Eye	red	left	right	Non-corresp	1	364
Signers	2	16	right	female	2	157	Eye	green	left	left	Corresp	1	496
Signers	2	16	right	female	2	158	Eye	red	left	right	Non-corresp	1	570
Signers	2	16	right	female	2	159	Eye	green	right	left	Non-corresp	1	447
Signers	2	16	right	female	2	160	Eye	green	left	left	Corresp	1	355
Signers	2	16	right	female	2	161	Eye	green	right	left	Non-corresp	1	367
Signers	2	16	right	female	2	162	Eye	red	right	right	Corresp	1	458
Signers	2	16	right	female	2	163	Eye	red	left	right	Non-corresp	1	423
Signers	2	16	right	female	2	164	Eye	green	left	left	Corresp	1	501
Signers	2	16	right	female	2	165	Eye	green	right	left	Non-corresp	1	358
Signers	2	16	right	female	2	166	Eye	red	right	right	Corresp	1	854
Signers	2	16	right	female	2	167	Eye	red	left	right	Non-corresp	1	442
Signers	2	16	right	female	2	168	Eye	red	right	right	Corresp	1	336
Signers	2	16	right	female	2	169	Eye	red	right	right	Corresp	1	401
Signers	2	16	right	female	2	170	Eye	red	left	right	Non-corresp	1	462
Signers	2	16	right	female	2	171	Eye	red	left	right	Non-corresp	1	534
Signers	2	16	right	female	2	172	Eye	green	right	left	Non-corresp	1	680
Signers	2	16	right	female	2	173	Eye	green	left	left	Corresp	1	279
Signers	2	16	right	female	2	174	Eye	red	right	right	Corresp	1	508
Signers	2	16	right	female	2	175	Eye	green	right	left	Non-corresp	1	963
Signers	2	16	right	female	2	176	Eye	green	left	left	Corresp	1	445
Signers	2	16	right	female	2	177	Eye	red	left	right	Non-corresp	1	747
Signers	2	16	right	female	2	178	Eye	green	right	left	Non-corresp	1	404
Signers	2	16	right	female	2	179	Eye	red	right	right	Corresp	1	543
Signers	2	16	right	female	2	180	Eye	green	left	left	Corresp	1	479
Signers	2	16	right	female	2	181	Eye	green	right	left	Non-corresp	1	856
Signers	2	16	right	female	2	182	Eye	green	left	left	Corresp	1	433
Signers	2	16	right	female	2	183	Eye	red	left	right	Non-corresp	1	518
Signers	2	16	right	female	2	184	Eye	green	left	left	Corresp	1	480
Signers	2	16	right	female	2	185	Eye	red	left	right	Non-corresp	1	490
Signers	2	16	right	female	2	186	Eye	red	right	right	Corresp	1	451
Signers	2	16	right	female	2	187	Eye	red	left	right	Non-corresp	1	530
Signers	2	16	right	female	2	188	Eye	green	left	left	Corresp	1	562
Signers	2	16	right	female	2	189	Eye	green	right	left	Non-corresp	1	884
Signers	2	16	right	female	2	190	Eye	green	right	left	Non-corresp	1	311
Signers	2	16	right	female	2	191	Eye	red	right	right	Corresp	1	455
Signers	2	16	right	female	2	192	Eye	red	right	right	Corresp	1	528
Signers	2	16	right	female	2	193	Eye	green	left	left	Corresp	1	661
Signers	2	16	right	female	2	194	Eye	green	right	left	Non-corresp	1	469
Signers	2	16	right	female	2	195	Eye	green	right	left	Non-corresp	1	462
Signers	2	16	right	female	2	196	Eye	green	right	left	Non-corresp	1	466
Signers	2	16	right	female	2	197	Eye	red	left	right	Non-corresp	1	619
Signers	2	16	right	female	2	198	Eye	red	right	right	Corresp	1	504
Signers	2	16	right	female	2	199	Eye	red	right	right	Corresp	1	337
Signers	2	16	right	female	2	200	Eye	green	left	left	Corresp	1	401
Signers	2	16	right	female	2	201	Eye	red	left	right	Non-corresp	1	492
Signers	2	16	right	female	2	202	Eye	green	left	left	Corresp	1	416
Signers	2	16	right	female	2	203	Eye	red	left	right	Non-corresp	1	1510
Signers	2	16	right	female	2	204	Eye	red	right	right	Corresp	1	614
Signers	2	16	right	female	2	205	Eye	red	left	right	Non-corresp	1	298
Signers	2	16	right	female	2	206	Eye	red	right	right	Corresp	1	393
Signers	2	16	right	female	2	207	Eye	green	right	left	Non-corresp	1	467
Signers	2	16	right	female	2	208	Eye	green	left	left	Corresp	1	474
Signers	2	16	right	female	2	209	Eye	red	left	right	Non-corresp	1	521
Signers	2	16	right	female	2	210	Eye	green	left	left	Corresp	1	532
Signers	2	16	right	female	2	211	Eye	green	right	left	Non-corresp	1	472
Signers	2	16	right	female	2	212	Eye	red	right	right	Corresp	1	453
Signers	2	16	right	female	2	213	Eye	green	right	left	Non-corresp	1	369
Signers	2	16	right	female	2	214	Eye	red	left	right	Non-corresp	1	466
Signers	2	16	right	female	2	215	Eye	green	left	left	Corresp	1	377
Signers	2	16	right	female	2	216	Eye	red	right	right	Corresp	1	475
Signers	2	16	right	female	2	217	Eye	green	right	left	Non-corresp	1	446
Signers	2	16	right	female	2	218	Eye	red	left	right	Non-corresp	1	400
Signers	2	16	right	female	2	219	Eye	red	right	right	Corresp	1	548
Signers	2	16	right	female	2	220	Eye	green	left	left	Corresp	1	485
Signers	2	16	right	female	2	221	Eye	green	right	left	Non-corresp	1	373
Signers	2	16	right	female	2	222	Eye	green	right	left	Non-corresp	1	980
Signers	2	16	right	female	2	223	Eye	green	left	left	Corresp	1	445
Signers	2	16	right	female	2	224	Eye	red	left	right	Non-corresp	1	647
Signers	2	16	right	female	2	225	Eye	green	left	left	Corresp	1	479
Signers	2	16	right	female	2	226	Eye	red	left	right	Non-corresp	1	465
Signers	2	16	right	female	2	227	Eye	red	right	right	Corresp	1	567
Signers	2	16	right	female	2	228	Eye	red	right	right	Corresp	1	418
Signers	2	16	right	female	2	229	Eye	green	right	left	Non-corresp	1	404
Signers	2	16	right	female	2	230	Eye	red	left	right	Non-corresp	0	437
Signers	2	16	right	female	2	231	Eye	red	left	right	Non-corresp	1	1178
Signers	2	16	right	female	2	232	Eye	green	left	left	Corresp	1	478
Signers	2	16	right	female	2	233	Eye	green	left	left	Corresp	1	457
Signers	2	16	right	female	2	234	Eye	red	right	right	Corresp	1	526
Signers	2	16	right	female	2	235	Eye	red	right	right	Corresp	1	671
Signers	2	16	right	female	2	236	Eye	red	right	right	Corresp	1	331
Signers	2	16	right	female	2	237	Eye	red	left	right	Non-corresp	1	491
Signers	2	16	right	female	2	238	Eye	green	left	left	Corresp	1	521
Signers	2	16	right	female	2	239	Eye	green	right	left	Non-corresp	1	397
Signers	2	16	right	female	2	240	Eye	green	right	left	Non-corresp	1	398
Signers	2	16	right	female	3	241	Arrow	green	left	left	Corresp	1	536
Signers	2	16	right	female	3	242	Arrow	red	left	right	Non-corresp	1	501
Signers	2	16	right	female	3	243	Arrow	red	right	right	Corresp	1	479
Signers	2	16	right	female	3	244	Arrow	red	left	right	Non-corresp	1	464
Signers	2	16	right	female	3	245	Arrow	green	left	left	Corresp	1	500
Signers	2	16	right	female	3	246	Arrow	green	right	left	Non-corresp	1	589
Signers	2	16	right	female	3	247	Arrow	red	right	right	Corresp	1	379
Signers	2	16	right	female	3	248	Arrow	green	right	left	Non-corresp	1	460
Signers	2	16	right	female	3	249	Arrow	red	right	right	Corresp	1	962
Signers	2	16	right	female	3	250	Arrow	green	right	left	Non-corresp	1	570
Signers	2	16	right	female	3	251	Arrow	red	left	right	Non-corresp	1	732
Signers	2	16	right	female	3	252	Arrow	green	left	left	Corresp	1	386
Signers	2	16	right	female	3	253	Arrow	green	right	left	Non-corresp	1	424
Signers	2	16	right	female	3	254	Arrow	green	left	left	Corresp	1	331
Signers	2	16	right	female	3	255	Arrow	red	right	right	Corresp	1	399
Signers	2	16	right	female	3	256	Arrow	red	left	right	Non-corresp	1	430
Signers	2	16	right	female	3	257	Arrow	red	left	right	Non-corresp	1	402
Signers	2	16	right	female	3	258	Arrow	green	left	left	Corresp	1	622
Signers	2	16	right	female	3	259	Arrow	green	right	left	Non-corresp	1	472
Signers	2	16	right	female	3	260	Arrow	green	right	left	Non-corresp	1	454
Signers	2	16	right	female	3	261	Arrow	red	left	right	Non-corresp	1	417
Signers	2	16	right	female	3	262	Arrow	red	right	right	Corresp	1	283
Signers	2	16	right	female	3	263	Arrow	red	right	right	Corresp	1	448
Signers	2	16	right	female	3	264	Arrow	green	left	left	Corresp	1	475
Signers	2	16	right	female	3	265	Arrow	green	left	left	Corresp	1	360
Signers	2	16	right	female	3	266	Arrow	green	left	left	Corresp	1	333
Signers	2	16	right	female	3	267	Arrow	green	right	left	Non-corresp	1	348
Signers	2	16	right	female	3	268	Arrow	red	right	right	Corresp	1	552
Signers	2	16	right	female	3	269	Arrow	green	left	left	Corresp	1	385
Signers	2	16	right	female	3	270	Arrow	red	left	right	Non-corresp	1	917
Signers	2	16	right	female	3	271	Arrow	green	right	left	Non-corresp	1	438
Signers	2	16	right	female	3	272	Arrow	red	right	right	Corresp	1	455
Signers	2	16	right	female	3	273	Arrow	red	left	right	Non-corresp	0	388
Signers	2	16	right	female	3	274	Arrow	red	right	right	Corresp	1	627
Signers	2	16	right	female	3	275	Arrow	green	right	left	Non-corresp	1	461
Signers	2	16	right	female	3	276	Arrow	red	left	right	Non-corresp	1	574
Signers	2	16	right	female	3	277	Arrow	green	left	left	Corresp	1	501
Signers	2	16	right	female	3	278	Arrow	green	left	left	Corresp	1	504
Signers	2	16	right	female	3	279	Arrow	green	left	left	Corresp	1	482
Signers	2	16	right	female	3	280	Arrow	red	left	right	Non-corresp	1	706
Signers	2	16	right	female	3	281	Arrow	red	right	right	Corresp	1	449
Signers	2	16	right	female	3	282	Arrow	red	right	right	Corresp	1	320
Signers	2	16	right	female	3	283	Arrow	green	right	left	Non-corresp	1	522
Signers	2	16	right	female	3	284	Arrow	red	right	right	Corresp	1	907
Signers	2	16	right	female	3	285	Arrow	red	left	right	Non-corresp	0	404
Signers	2	16	right	female	3	286	Arrow	red	left	right	Non-corresp	1	644
Signers	2	16	right	female	3	287	Arrow	green	right	left	Non-corresp	1	469
Signers	2	16	right	female	3	288	Arrow	green	right	left	Non-corresp	1	792
Signers	2	16	right	female	3	289	Arrow	green	right	left	Non-corresp	1	460
Signers	2	16	right	female	3	290	Arrow	red	left	right	Non-corresp	1	722
Signers	2	16	right	female	3	291	Arrow	green	left	left	Corresp	1	625
Signers	2	16	right	female	3	292	Arrow	green	right	left	Non-corresp	1	562
Signers	2	16	right	female	3	293	Arrow	red	right	right	Corresp	1	874
Signers	2	16	right	female	3	294	Arrow	red	right	right	Corresp	1	429
Signers	2	16	right	female	3	295	Arrow	red	left	right	Non-corresp	1	394
Signers	2	16	right	female	3	296	Arrow	red	right	right	Corresp	1	364
Signers	2	16	right	female	3	297	Arrow	green	right	left	Non-corresp	1	439
Signers	2	16	right	female	3	298	Arrow	red	left	right	Non-corresp	1	419
Signers	2	16	right	female	3	299	Arrow	green	left	left	Corresp	1	424
Signers	2	16	right	female	3	300	Arrow	green	left	left	Corresp	1	555
Signers	2	16	right	female	3	301	Arrow	red	right	right	Corresp	1	1620
Signers	2	16	right	female	3	302	Arrow	green	left	left	Corresp	1	355
Signers	2	16	right	female	3	303	Arrow	red	left	right	Non-corresp	1	491
Signers	2	16	right	female	3	304	Arrow	green	right	left	Non-corresp	1	742
Signers	2	16	right	female	3	305	Arrow	red	left	right	Non-corresp	1	371
Signers	2	16	right	female	3	306	Arrow	green	left	left	Corresp	1	543
Signers	2	16	right	female	3	307	Arrow	green	right	left	Non-corresp	1	777
Signers	2	16	right	female	3	308	Arrow	green	right	left	Non-corresp	1	404
Signers	2	16	right	female	3	309	Arrow	red	left	right	Non-corresp	1	845
Signers	2	16	right	female	3	310	Arrow	red	right	right	Corresp	1	435
Signers	2	16	right	female	3	311	Arrow	green	left	left	Corresp	1	496
Signers	2	16	right	female	3	312	Arrow	red	right	right	Corresp	1	439
Signers	2	16	right	female	3	313	Arrow	red	right	right	Corresp	1	564
Signers	2	16	right	female	3	314	Arrow	red	left	right	Non-corresp	1	576
Signers	2	16	right	female	3	315	Arrow	red	right	right	Corresp	1	670
Signers	2	16	right	female	3	316	Arrow	green	right	left	Non-corresp	1	479
Signers	2	16	right	female	3	317	Arrow	red	right	right	Corresp	1	490
Signers	2	16	right	female	3	318	Arrow	green	right	left	Non-corresp	1	1332
Signers	2	16	right	female	3	319	Arrow	green	left	left	Corresp	1	464
Signers	2	16	right	female	3	320	Arrow	green	left	left	Corresp	1	420
Signers	2	16	right	female	3	321	Arrow	red	left	right	Non-corresp	1	726
Signers	2	16	right	female	3	322	Arrow	green	left	left	Corresp	1	815
Signers	2	16	right	female	3	323	Arrow	red	left	right	Non-corresp	1	589
Signers	2	16	right	female	3	324	Arrow	green	right	left	Non-corresp	1	454
Signers	2	16	right	female	3	325	Arrow	green	right	left	Non-corresp	1	503
Signers	2	16	right	female	3	326	Arrow	green	right	left	Non-corresp	1	325
Signers	2	16	right	female	3	327	Arrow	red	right	right	Corresp	1	421
Signers	2	16	right	female	3	328	Arrow	red	right	right	Corresp	1	433
Signers	2	16	right	female	3	329	Arrow	red	left	right	Non-corresp	1	472
Signers	2	16	right	female	3	330	Arrow	green	left	left	Corresp	1	439
Signers	2	16	right	female	3	331	Arrow	green	left	left	Corresp	1	428
Signers	2	16	right	female	3	332	Arrow	green	left	left	Corresp	1	939
Signers	2	16	right	female	3	333	Arrow	red	left	right	Non-corresp	0	321
Signers	2	16	right	female	3	334	Arrow	red	left	right	Non-corresp	1	608
Signers	2	16	right	female	3	335	Arrow	red	right	right	Corresp	1	367
Signers	2	16	right	female	3	336	Arrow	green	right	left	Non-corresp	1	695
Signers	2	16	right	female	3	337	Arrow	red	right	right	Corresp	1	434
Signers	2	16	right	female	3	338	Arrow	red	left	right	Non-corresp	1	550
Signers	2	16	right	female	3	339	Arrow	green	right	left	Non-corresp	1	383
Signers	2	16	right	female	3	340	Arrow	red	right	right	Corresp	1	408
Signers	2	16	right	female	3	341	Arrow	red	left	right	Non-corresp	1	407
Signers	2	16	right	female	3	342	Arrow	green	right	left	Non-corresp	1	383
Signers	2	16	right	female	3	343	Arrow	green	left	left	Corresp	1	402
Signers	2	16	right	female	3	344	Arrow	green	right	left	Non-corresp	1	305
Signers	2	16	right	female	3	345	Arrow	red	right	right	Corresp	1	402
Signers	2	16	right	female	3	346	Arrow	green	left	left	Corresp	1	945
Signers	2	16	right	female	3	347	Arrow	green	left	left	Corresp	1	580
Signers	2	16	right	female	3	348	Arrow	red	left	right	Non-corresp	1	555
Signers	2	16	right	female	3	349	Arrow	red	left	right	Non-corresp	0	737
Signers	2	16	right	female	3	350	Arrow	green	right	left	Non-corresp	1	998
Signers	2	16	right	female	3	351	Arrow	green	left	left	Corresp	1	899
Signers	2	16	right	female	3	352	Arrow	green	left	left	Corresp	1	392
Signers	2	16	right	female	3	353	Arrow	red	left	right	Non-corresp	1	528
Signers	2	16	right	female	3	354	Arrow	red	right	right	Corresp	1	566
Signers	2	16	right	female	3	355	Arrow	green	right	left	Non-corresp	1	477
Signers	2	16	right	female	3	356	Arrow	red	right	right	Corresp	1	615
Signers	2	16	right	female	3	357	Arrow	red	left	right	Non-corresp	1	538
Signers	2	16	right	female	3	358	Arrow	green	left	left	Corresp	1	482
Signers	2	16	right	female	3	359	Arrow	green	right	left	Non-corresp	1	512
Signers	2	16	right	female	3	360	Arrow	red	right	right	Corresp	1	500
Signers	3	16	right	male	1	1	Eye	red	right	left	Non-corresp	1	697
Signers	3	16	right	male	1	2	Eye	red	left	left	Corresp	1	446
Signers	3	16	right	male	1	3	Eye	green	right	right	Corresp	1	343
Signers	3	16	right	male	1	4	Eye	green	left	right	Non-corresp	1	382
Signers	3	16	right	male	1	5	Eye	green	right	right	Corresp	1	397
Signers	3	16	right	male	1	6	Eye	red	right	left	Non-corresp	1	535
Signers	3	16	right	male	1	7	Eye	green	right	right	Corresp	1	442
Signers	3	16	right	male	1	8	Eye	red	left	left	Corresp	1	344
Signers	3	16	right	male	1	9	Eye	red	left	left	Corresp	1	346
Signers	3	16	right	male	1	10	Eye	green	left	right	Non-corresp	1	374
Signers	3	16	right	male	1	11	Eye	red	right	left	Non-corresp	1	345
Signers	3	16	right	male	1	12	Eye	green	left	right	Non-corresp	1	373
Signers	3	16	right	male	1	13	Eye	green	left	right	Non-corresp	1	369
Signers	3	16	right	male	1	14	Eye	green	right	right	Corresp	1	359
Signers	3	16	right	male	1	15	Eye	green	right	right	Corresp	1	331
Signers	3	16	right	male	1	16	Eye	red	left	left	Corresp	1	387
Signers	3	16	right	male	1	17	Eye	red	right	left	Non-corresp	1	330
Signers	3	16	right	male	1	18	Eye	green	left	right	Non-corresp	1	381
Signers	3	16	right	male	1	19	Eye	red	left	left	Corresp	1	533
Signers	3	16	right	male	1	20	Eye	green	right	right	Corresp	1	402
Signers	3	16	right	male	1	21	Eye	red	right	left	Non-corresp	1	502
Signers	3	16	right	male	1	22	Eye	red	left	left	Corresp	1	410
Signers	3	16	right	male	1	23	Eye	green	left	right	Non-corresp	1	411
Signers	3	16	right	male	1	24	Eye	red	right	left	Non-corresp	1	378
Signers	3	16	right	male	1	25	Eye	red	right	left	Non-corresp	1	425
Signers	3	16	right	male	1	26	Eye	red	left	left	Corresp	1	370
Signers	3	16	right	male	1	27	Eye	red	right	left	Non-corresp	1	358
Signers	3	16	right	male	1	28	Eye	green	left	right	Non-corresp	1	361
Signers	3	16	right	male	1	29	Eye	red	left	left	Corresp	1	361
Signers	3	16	right	male	1	30	Eye	green	left	right	Non-corresp	1	348
Signers	3	16	right	male	1	31	Eye	green	right	right	Corresp	1	359
Signers	3	16	right	male	1	32	Eye	green	left	right	Non-corresp	1	404
Signers	3	16	right	male	1	33	Eye	red	left	left	Corresp	1	307
Signers	3	16	right	male	1	34	Eye	green	right	right	Corresp	1	364
Signers	3	16	right	male	1	35	Eye	green	right	right	Corresp	1	395
Signers	3	16	right	male	1	36	Eye	red	right	left	Non-corresp	1	414
Signers	3	16	right	male	1	37	Eye	green	right	right	Corresp	1	476
Signers	3	16	right	male	1	38	Eye	red	right	left	Non-corresp	1	413
Signers	3	16	right	male	1	39	Eye	green	left	right	Non-corresp	1	531
Signers	3	16	right	male	1	40	Eye	green	right	right	Corresp	1	568
Signers	3	16	right	male	1	41	Eye	green	right	right	Corresp	1	332
Signers	3	16	right	male	1	42	Eye	red	right	left	Non-corresp	1	457
Signers	3	16	right	male	1	43	Eye	red	right	left	Non-corresp	1	607
Signers	3	16	right	male	1	44	Eye	red	left	left	Corresp	1	399
Signers	3	16	right	male	1	45	Eye	red	left	left	Corresp	1	583
Signers	3	16	right	male	1	46	Eye	green	left	right	Non-corresp	1	397
Signers	3	16	right	male	1	47	Eye	red	left	left	Corresp	1	367
Signers	3	16	right	male	1	48	Eye	green	left	right	Non-corresp	1	282
Signers	3	16	right	male	1	49	Eye	red	right	left	Non-corresp	1	344
Signers	3	16	right	male	1	50	Eye	red	right	left	Non-corresp	1	363
Signers	3	16	right	male	1	51	Eye	green	right	right	Corresp	1	368
Signers	3	16	right	male	1	52	Eye	green	left	right	Non-corresp	1	384
Signers	3	16	right	male	1	53	Eye	red	left	left	Corresp	1	363
Signers	3	16	right	male	1	54	Eye	red	left	left	Corresp	1	365
Signers	3	16	right	male	1	55	Eye	green	right	right	Corresp	1	331
Signers	3	16	right	male	1	56	Eye	green	left	right	Non-corresp	1	308
Signers	3	16	right	male	1	57	Eye	green	left	right	Non-corresp	1	331
Signers	3	16	right	male	1	58	Eye	red	right	left	Non-corresp	1	309
Signers	3	16	right	male	1	59	Eye	green	right	right	Corresp	1	267
Signers	3	16	right	male	1	60	Eye	red	left	left	Corresp	1	392
Signers	3	16	right	male	1	61	Eye	green	right	right	Corresp	1	390
Signers	3	16	right	male	1	62	Eye	green	right	right	Corresp	1	340
Signers	3	16	right	male	1	63	Eye	red	right	left	Non-corresp	1	367
Signers	3	16	right	male	1	64	Eye	green	left	right	Non-corresp	1	348
Signers	3	16	right	male	1	65	Eye	red	right	left	Non-corresp	1	320
Signers	3	16	right	male	1	66	Eye	red	left	left	Corresp	1	435
Signers	3	16	right	male	1	67	Eye	red	right	left	Non-corresp	1	386
Signers	3	16	right	male	1	68	Eye	green	left	right	Non-corresp	1	365
Signers	3	16	right	male	1	69	Eye	red	left	left	Corresp	1	335
Signers	3	16	right	male	1	70	Eye	red	left	left	Corresp	1	430
Signers	3	16	right	male	1	71	Eye	green	left	right	Non-corresp	1	303
Signers	3	16	right	male	1	72	Eye	green	right	right	Corresp	1	316
Signers	3	16	right	male	1	73	Eye	red	left	left	Corresp	1	331
Signers	3	16	right	male	1	74	Eye	red	left	left	Corresp	1	342
Signers	3	16	right	male	1	75	Eye	red	right	left	Non-corresp	1	350
Signers	3	16	right	male	1	76	Eye	red	right	left	Non-corresp	1	377
Signers	3	16	right	male	1	77	Eye	green	right	right	Corresp	1	373
Signers	3	16	right	male	1	78	Eye	green	right	right	Corresp	1	444
Signers	3	16	right	male	1	79	Eye	red	right	left	Non-corresp	1	323
Signers	3	16	right	male	1	80	Eye	red	left	left	Corresp	1	350
Signers	3	16	right	male	1	81	Eye	green	left	right	Non-corresp	1	554
Signers	3	16	right	male	1	82	Eye	green	right	right	Corresp	1	391
Signers	3	16	right	male	1	83	Eye	green	left	right	Non-corresp	1	396
Signers	3	16	right	male	1	84	Eye	green	left	right	Non-corresp	1	369
Signers	3	16	right	male	1	85	Eye	red	left	left	Corresp	1	381
Signers	3	16	right	male	1	86	Eye	green	right	right	Corresp	1	450
Signers	3	16	right	male	1	87	Eye	green	left	right	Non-corresp	0	313
Signers	3	16	right	male	1	88	Eye	red	right	left	Non-corresp	1	529
Signers	3	16	right	male	1	89	Eye	green	left	right	Non-corresp	1	429
Signers	3	16	right	male	1	90	Eye	green	left	right	Non-corresp	1	364
Signers	3	16	right	male	1	91	Eye	red	right	left	Non-corresp	1	420
Signers	3	16	right	male	1	92	Eye	red	left	left	Corresp	1	447
Signers	3	16	right	male	1	93	Eye	green	right	right	Corresp	1	388
Signers	3	16	right	male	1	94	Eye	green	right	right	Corresp	1	332
Signers	3	16	right	male	1	95	Eye	red	right	left	Non-corresp	1	346
Signers	3	16	right	male	1	96	Eye	red	left	left	Corresp	1	400
Signers	3	16	right	male	1	97	Eye	red	left	left	Corresp	1	348
Signers	3	16	right	male	1	98	Eye	red	right	left	Non-corresp	1	416
Signers	3	16	right	male	1	99	Eye	red	left	left	Corresp	1	368
Signers	3	16	right	male	1	100	Eye	green	left	right	Non-corresp	1	279
Signers	3	16	right	male	1	101	Eye	green	right	right	Corresp	1	299
Signers	3	16	right	male	1	102	Eye	red	left	left	Corresp	1	367
Signers	3	16	right	male	1	103	Eye	green	left	right	Non-corresp	1	377
Signers	3	16	right	male	1	104	Eye	red	right	left	Non-corresp	1	327
Signers	3	16	right	male	1	105	Eye	green	left	right	Non-corresp	1	359
Signers	3	16	right	male	1	106	Eye	green	right	right	Corresp	1	355
Signers	3	16	right	male	1	107	Eye	red	right	left	Non-corresp	1	324
Signers	3	16	right	male	1	108	Eye	green	right	right	Corresp	1	344
Signers	3	16	right	male	1	109	Eye	red	left	left	Corresp	1	348
Signers	3	16	right	male	1	110	Eye	green	right	right	Corresp	1	352
Signers	3	16	right	male	1	111	Eye	green	left	right	Non-corresp	1	455
Signers	3	16	right	male	1	112	Eye	red	right	left	Non-corresp	1	407
Signers	3	16	right	male	1	113	Eye	red	right	left	Non-corresp	0	291
Signers	3	16	right	male	1	114	Eye	green	right	right	Corresp	1	530
Signers	3	16	right	male	1	115	Eye	green	left	right	Non-corresp	1	338
Signers	3	16	right	male	1	116	Eye	red	right	left	Non-corresp	1	329
Signers	3	16	right	male	1	117	Eye	green	right	right	Corresp	1	373
Signers	3	16	right	male	1	118	Eye	red	left	left	Corresp	1	360
Signers	3	16	right	male	1	119	Eye	green	left	right	Non-corresp	1	392
Signers	3	16	right	male	1	120	Eye	red	left	left	Corresp	1	577
Signers	3	16	right	male	2	121	Arrow	green	right	right	Corresp	1	378
Signers	3	16	right	male	2	122	Arrow	red	left	left	Corresp	1	349
Signers	3	16	right	male	2	123	Arrow	green	left	right	Non-corresp	0	361
Signers	3	16	right	male	2	124	Arrow	red	right	left	Non-corresp	1	444
Signers	3	16	right	male	2	125	Arrow	red	left	left	Corresp	1	337
Signers	3	16	right	male	2	126	Arrow	red	right	left	Non-corresp	1	371
Signers	3	16	right	male	2	127	Arrow	green	right	right	Corresp	1	402
Signers	3	16	right	male	2	128	Arrow	green	left	right	Non-corresp	1	406
Signers	3	16	right	male	2	129	Arrow	green	left	right	Non-corresp	1	318
Signers	3	16	right	male	2	130	Arrow	green	right	right	Corresp	1	389
Signers	3	16	right	male	2	131	Arrow	red	left	left	Corresp	1	423
Signers	3	16	right	male	2	132	Arrow	red	right	left	Non-corresp	1	389
Signers	3	16	right	male	2	133	Arrow	green	right	right	Corresp	1	363
Signers	3	16	right	male	2	134	Arrow	red	right	left	Non-corresp	1	532
Signers	3	16	right	male	2	135	Arrow	green	right	right	Corresp	1	375
Signers	3	16	right	male	2	136	Arrow	green	left	right	Non-corresp	0	316
Signers	3	16	right	male	2	137	Arrow	green	left	right	Non-corresp	1	649
Signers	3	16	right	male	2	138	Arrow	red	left	left	Corresp	1	366
Signers	3	16	right	male	2	139	Arrow	red	left	left	Corresp	1	369
Signers	3	16	right	male	2	140	Arrow	red	right	left	Non-corresp	1	420
Signers	3	16	right	male	2	141	Arrow	green	right	right	Corresp	1	386
Signers	3	16	right	male	2	142	Arrow	green	left	right	Non-corresp	1	505
Signers	3	16	right	male	2	143	Arrow	red	right	left	Non-corresp	1	363
Signers	3	16	right	male	2	144	Arrow	red	left	left	Corresp	1	328
Signers	3	16	right	male	2	145	Arrow	green	right	right	Corresp	1	374
Signers	3	16	right	male	2	146	Arrow	red	left	left	Corresp	1	381
Signers	3	16	right	male	2	147	Arrow	green	right	right	Corresp	1	385
Signers	3	16	right	male	2	148	Arrow	green	left	right	Non-corresp	1	364
Signers	3	16	right	male	2	149	Arrow	green	right	right	Corresp	1	378
Signers	3	16	right	male	2	150	Arrow	green	left	right	Non-corresp	1	466
Signers	3	16	right	male	2	151	Arrow	green	left	right	Non-corresp	1	331
Signers	3	16	right	male	2	152	Arrow	red	left	left	Corresp	1	275
Signers	3	16	right	male	2	153	Arrow	red	right	left	Non-corresp	1	376
Signers	3	16	right	male	2	154	Arrow	red	right	left	Non-corresp	1	342
Signers	3	16	right	male	2	155	Arrow	red	right	left	Non-corresp	1	310
Signers	3	16	right	male	2	156	Arrow	red	left	left	Corresp	1	323
Signers	3	16	right	male	2	157	Arrow	green	right	right	Corresp	1	355
Signers	3	16	right	male	2	158	Arrow	red	left	left	Corresp	1	362
Signers	3	16	right	male	2	159	Arrow	green	right	right	Corresp	1	353
Signers	3	16	right	male	2	160	Arrow	red	left	left	Corresp	1	427
Signers	3	16	right	male	2	161	Arrow	red	right	left	Non-corresp	1	841
Signers	3	16	right	male	2	162	Arrow	green	right	right	Corresp	1	584
Signers	3	16	right	male	2	163	Arrow	red	right	left	Non-corresp	1	630
Signers	3	16	right	male	2	164	Arrow	red	right	left	Non-corresp	1	398
Signers	3	16	right	male	2	165	Arrow	green	left	right	Non-corresp	1	417
Signers	3	16	right	male	2	166	Arrow	red	left	left	Corresp	1	387
Signers	3	16	right	male	2	167	Arrow	green	left	right	Non-corresp	0	363
Signers	3	16	right	male	2	168	Arrow	green	left	right	Non-corresp	0	349
Signers	3	16	right	male	2	169	Arrow	red	right	left	Non-corresp	1	616
Signers	3	16	right	male	2	170	Arrow	green	left	right	Non-corresp	1	373
Signers	3	16	right	male	2	171	Arrow	green	left	right	Non-corresp	1	354
Signers	3	16	right	male	2	172	Arrow	red	left	left	Corresp	1	487
Signers	3	16	right	male	2	173	Arrow	green	right	right	Corresp	1	477
Signers	3	16	right	male	2	174	Arrow	red	left	left	Corresp	1	438
Signers	3	16	right	male	2	175	Arrow	green	right	right	Corresp	1	467
Signers	3	16	right	male	2	176	Arrow	green	left	right	Non-corresp	1	397
Signers	3	16	right	male	2	177	Arrow	green	right	right	Corresp	1	367
Signers	3	16	right	male	2	178	Arrow	red	right	left	Non-corresp	1	511
Signers	3	16	right	male	2	179	Arrow	red	left	left	Corresp	1	394
Signers	3	16	right	male	2	180	Arrow	red	right	left	Non-corresp	0	409
Signers	3	16	right	male	2	181	Arrow	green	right	right	Corresp	1	461
Signers	3	16	right	male	2	182	Arrow	green	right	right	Corresp	1	344
Signers	3	16	right	male	2	183	Arrow	red	right	left	Non-corresp	1	362
Signers	3	16	right	male	2	184	Arrow	red	left	left	Corresp	1	375
Signers	3	16	right	male	2	185	Arrow	red	right	left	Non-corresp	1	366
Signers	3	16	right	male	2	186	Arrow	green	left	right	Non-corresp	1	353
Signers	3	16	right	male	2	187	Arrow	green	right	right	Corresp	1	452
Signers	3	16	right	male	2	188	Arrow	green	left	right	Non-corresp	1	495
Signers	3	16	right	male	2	189	Arrow	red	left	left	Corresp	1	348
Signers	3	16	right	male	2	190	Arrow	red	left	left	Corresp	1	361
Signers	3	16	right	male	2	191	Arrow	red	right	left	Non-corresp	1	385
Signers	3	16	right	male	2	192	Arrow	green	left	right	Non-corresp	1	601
Signers	3	16	right	male	2	193	Arrow	green	left	right	Non-corresp	1	384
Signers	3	16	right	male	2	194	Arrow	green	right	right	Corresp	1	337
Signers	3	16	right	male	2	195	Arrow	red	left	left	Corresp	1	375
Signers	3	16	right	male	2	196	Arrow	red	left	left	Corresp	1	394
Signers	3	16	right	male	2	197	Arrow	red	left	left	Corresp	1	368
Signers	3	16	right	male	2	198	Arrow	green	right	right	Corresp	1	409
Signers	3	16	right	male	2	199	Arrow	red	right	left	Non-corresp	1	360
Signers	3	16	right	male	2	200	Arrow	red	right	left	Non-corresp	1	353
Signers	3	16	right	male	2	201	Arrow	green	right	right	Corresp	1	656
Signers	3	16	right	male	2	202	Arrow	green	left	right	Non-corresp	1	467
Signers	3	16	right	male	2	203	Arrow	green	left	right	Non-corresp	1	605
Signers	3	16	right	male	2	204	Arrow	red	right	left	Non-corresp	1	346
Signers	3	16	right	male	2	205	Arrow	red	left	left	Corresp	1	430
Signers	3	16	right	male	2	206	Arrow	red	left	left	Corresp	1	375
Signers	3	16	right	male	2	207	Arrow	red	left	left	Corresp	1	340
Signers	3	16	right	male	2	208	Arrow	red	right	left	Non-corresp	0	374
Signers	3	16	right	male	2	209	Arrow	green	right	right	Corresp	1	490
Signers	3	16	right	male	2	210	Arrow	green	left	right	Non-corresp	0	495
Signers	3	16	right	male	2	211	Arrow	red	right	left	Non-corresp	1	666
Signers	3	16	right	male	2	212	Arrow	green	left	right	Non-corresp	1	492
Signers	3	16	right	male	2	213	Arrow	green	left	right	Non-corresp	1	431
Signers	3	16	right	male	2	214	Arrow	green	right	right	Corresp	1	370
Signers	3	16	right	male	2	215	Arrow	red	right	left	Non-corresp	1	435
Signers	3	16	right	male	2	216	Arrow	green	right	right	Corresp	1	386
Signers	3	16	right	male	2	217	Arrow	red	left	left	Corresp	1	345
Signers	3	16	right	male	2	218	Arrow	red	right	left	Non-corresp	1	390
Signers	3	16	right	male	2	219	Arrow	green	right	right	Corresp	1	442
Signers	3	16	right	male	2	220	Arrow	green	right	right	Corresp	1	471
Signers	3	16	right	male	2	221	Arrow	red	right	left	Non-corresp	1	296
Signers	3	16	right	male	2	222	Arrow	green	left	right	Non-corresp	1	581
Signers	3	16	right	male	2	223	Arrow	red	right	left	Non-corresp	1	798
Signers	3	16	right	male	2	224	Arrow	red	left	left	Corresp	1	478
Signers	3	16	right	male	2	225	Arrow	green	right	right	Corresp	1	942
Signers	3	16	right	male	2	226	Arrow	green	left	right	Non-corresp	1	402
Signers	3	16	right	male	2	227	Arrow	red	left	left	Corresp	1	362
Signers	3	16	right	male	2	228	Arrow	green	left	right	Non-corresp	1	416
Signers	3	16	right	male	2	229	Arrow	green	left	right	Non-corresp	0	287
Signers	3	16	right	male	2	230	Arrow	green	left	right	Non-corresp	1	513
Signers	3	16	right	male	2	231	Arrow	green	right	right	Corresp	1	387
Signers	3	16	right	male	2	232	Arrow	green	left	right	Non-corresp	1	398
Signers	3	16	right	male	2	233	Arrow	red	left	left	Corresp	1	400
Signers	3	16	right	male	2	234	Arrow	red	left	left	Corresp	1	399
Signers	3	16	right	male	2	235	Arrow	red	left	left	Corresp	1	352
Signers	3	16	right	male	2	236	Arrow	green	right	right	Corresp	1	380
Signers	3	16	right	male	2	237	Arrow	red	right	left	Non-corresp	1	435
Signers	3	16	right	male	2	238	Arrow	green	right	right	Corresp	1	370
Signers	3	16	right	male	2	239	Arrow	red	right	left	Non-corresp	1	371
Signers	3	16	right	male	2	240	Arrow	red	right	left	Non-corresp	1	448
Signers	3	16	right	male	3	241	Hand	red	left	left	Corresp	1	692
Signers	3	16	right	male	3	242	Hand	red	right	left	Non-corresp	1	387
Signers	3	16	right	male	3	243	Hand	green	right	right	Corresp	1	361
Signers	3	16	right	male	3	244	Hand	green	left	right	Non-corresp	1	368
Signers	3	16	right	male	3	245	Hand	red	right	left	Non-corresp	1	561
Signers	3	16	right	male	3	246	Hand	green	left	right	Non-corresp	1	373
Signers	3	16	right	male	3	247	Hand	green	right	right	Corresp	1	435
Signers	3	16	right	male	3	248	Hand	green	right	right	Corresp	1	404
Signers	3	16	right	male	3	249	Hand	red	right	left	Non-corresp	1	346
Signers	3	16	right	male	3	250	Hand	red	left	left	Corresp	1	369
Signers	3	16	right	male	3	251	Hand	green	left	right	Non-corresp	1	394
Signers	3	16	right	male	3	252	Hand	red	left	left	Corresp	1	334
Signers	3	16	right	male	3	253	Hand	red	right	left	Non-corresp	1	359
Signers	3	16	right	male	3	254	Hand	red	right	left	Non-corresp	1	367
Signers	3	16	right	male	3	255	Hand	green	left	right	Non-corresp	1	311
Signers	3	16	right	male	3	256	Hand	green	left	right	Non-corresp	1	379
Signers	3	16	right	male	3	257	Hand	green	right	right	Corresp	1	369
Signers	3	16	right	male	3	258	Hand	red	left	left	Corresp	1	360
Signers	3	16	right	male	3	259	Hand	red	left	left	Corresp	1	379
Signers	3	16	right	male	3	260	Hand	red	right	left	Non-corresp	1	349
Signers	3	16	right	male	3	261	Hand	green	right	right	Corresp	1	412
Signers	3	16	right	male	3	262	Hand	green	left	right	Non-corresp	1	339
Signers	3	16	right	male	3	263	Hand	red	left	left	Corresp	1	433
Signers	3	16	right	male	3	264	Hand	green	right	right	Corresp	1	309
Signers	3	16	right	male	3	265	Hand	green	left	right	Non-corresp	0	312
Signers	3	16	right	male	3	266	Hand	red	left	left	Corresp	1	453
Signers	3	16	right	male	3	267	Hand	green	left	right	Non-corresp	0	386
Signers	3	16	right	male	3	268	Hand	red	right	left	Non-corresp	1	847
Signers	3	16	right	male	3	269	Hand	red	right	left	Non-corresp	1	416
Signers	3	16	right	male	3	270	Hand	red	right	left	Non-corresp	1	336
Signers	3	16	right	male	3	271	Hand	green	right	right	Corresp	1	527
Signers	3	16	right	male	3	272	Hand	red	left	left	Corresp	1	388
Signers	3	16	right	male	3	273	Hand	red	left	left	Corresp	1	362
Signers	3	16	right	male	3	274	Hand	green	right	right	Corresp	1	366
Signers	3	16	right	male	3	275	Hand	green	left	right	Non-corresp	1	350
Signers	3	16	right	male	3	276	Hand	green	right	right	Corresp	1	404
Signers	3	16	right	male	3	277	Hand	green	left	right	Non-corresp	1	412
Signers	3	16	right	male	3	278	Hand	red	left	left	Corresp	1	470
Signers	3	16	right	male	3	279	Hand	red	right	left	Non-corresp	1	380
Signers	3	16	right	male	3	280	Hand	green	right	right	Corresp	1	339
Signers	3	16	right	male	3	281	Hand	red	left	left	Corresp	1	359
Signers	3	16	right	male	3	282	Hand	red	right	left	Non-corresp	1	357
Signers	3	16	right	male	3	283	Hand	green	left	right	Non-corresp	1	343
Signers	3	16	right	male	3	284	Hand	red	right	left	Non-corresp	1	349
Signers	3	16	right	male	3	285	Hand	green	right	right	Corresp	1	425
Signers	3	16	right	male	3	286	Hand	green	right	right	Corresp	1	415
Signers	3	16	right	male	3	287	Hand	red	left	left	Corresp	1	366
Signers	3	16	right	male	3	288	Hand	green	left	right	Non-corresp	1	427
Signers	3	16	right	male	3	289	Hand	green	right	right	Corresp	1	398
Signers	3	16	right	male	3	290	Hand	red	right	left	Non-corresp	1	375
Signers	3	16	right	male	3	291	Hand	red	left	left	Corresp	1	377
Signers	3	16	right	male	3	292	Hand	green	right	right	Corresp	1	398
Signers	3	16	right	male	3	293	Hand	green	left	right	Non-corresp	1	406
Signers	3	16	right	male	3	294	Hand	green	left	right	Non-corresp	1	377
Signers	3	16	right	male	3	295	Hand	red	right	left	Non-corresp	1	418
Signers	3	16	right	male	3	296	Hand	red	left	left	Corresp	0	349
Signers	3	16	right	male	3	297	Hand	green	right	right	Corresp	1	387
Signers	3	16	right	male	3	298	Hand	red	right	left	Non-corresp	1	451
Signers	3	16	right	male	3	299	Hand	green	left	right	Non-corresp	1	484
Signers	3	16	right	male	3	300	Hand	red	left	left	Corresp	1	323
Signers	3	16	right	male	3	301	Hand	red	right	left	Non-corresp	1	675
Signers	3	16	right	male	3	302	Hand	green	right	right	Corresp	1	420
Signers	3	16	right	male	3	303	Hand	red	left	left	Corresp	1	300
Signers	3	16	right	male	3	304	Hand	green	left	right	Non-corresp	1	388
Signers	3	16	right	male	3	305	Hand	green	left	right	Non-corresp	1	368
Signers	3	16	right	male	3	306	Hand	red	right	left	Non-corresp	1	369
Signers	3	16	right	male	3	307	Hand	green	left	right	Non-corresp	1	360
Signers	3	16	right	male	3	308	Hand	green	right	right	Corresp	1	412
Signers	3	16	right	male	3	309	Hand	red	right	left	Non-corresp	1	370
Signers	3	16	right	male	3	310	Hand	red	left	left	Corresp	1	389
Signers	3	16	right	male	3	311	Hand	green	right	right	Corresp	1	373
Signers	3	16	right	male	3	312	Hand	red	left	left	Corresp	0	400
Signers	3	16	right	male	3	313	Hand	red	right	left	Non-corresp	1	516
Signers	3	16	right	male	3	314	Hand	red	left	left	Corresp	1	447
Signers	3	16	right	male	3	315	Hand	red	right	left	Non-corresp	1	361
Signers	3	16	right	male	3	316	Hand	green	left	right	Non-corresp	1	406
Signers	3	16	right	male	3	317	Hand	green	right	right	Corresp	1	1347
Signers	3	16	right	male	3	318	Hand	green	left	right	Non-corresp	1	585
Signers	3	16	right	male	3	319	Hand	green	left	right	Non-corresp	1	379
Signers	3	16	right	male	3	320	Hand	green	right	right	Corresp	1	388
Signers	3	16	right	male	3	321	Hand	red	left	left	Corresp	1	377
Signers	3	16	right	male	3	322	Hand	red	right	left	Non-corresp	1	379
Signers	3	16	right	male	3	323	Hand	green	right	right	Corresp	1	469
Signers	3	16	right	male	3	324	Hand	red	left	left	Corresp	1	399
Signers	3	16	right	male	3	325	Hand	red	left	left	Corresp	1	397
Signers	3	16	right	male	3	326	Hand	green	left	right	Non-corresp	1	498
Signers	3	16	right	male	3	327	Hand	red	right	left	Non-corresp	1	357
Signers	3	16	right	male	3	328	Hand	green	left	right	Non-corresp	1	435
Signers	3	16	right	male	3	329	Hand	green	right	right	Corresp	0	354
Signers	3	16	right	male	3	330	Hand	green	left	right	Non-corresp	1	788
Signers	3	16	right	male	3	331	Hand	green	right	right	Corresp	1	371
Signers	3	16	right	male	3	332	Hand	red	right	left	Non-corresp	1	343
Signers	3	16	right	male	3	333	Hand	green	right	right	Corresp	1	388
Signers	3	16	right	male	3	334	Hand	red	left	left	Corresp	1	371
Signers	3	16	right	male	3	335	Hand	red	left	left	Corresp	1	386
Signers	3	16	right	male	3	336	Hand	red	right	left	Non-corresp	1	347
Signers	3	16	right	male	3	337	Hand	red	left	left	Corresp	1	371
Signers	3	16	right	male	3	338	Hand	red	right	left	Non-corresp	1	377
Signers	3	16	right	male	3	339	Hand	red	left	left	Corresp	1	398
Signers	3	16	right	male	3	340	Hand	green	right	right	Corresp	1	535
Signers	3	16	right	male	3	341	Hand	green	right	right	Corresp	1	322
Signers	3	16	right	male	3	342	Hand	red	right	left	Non-corresp	1	393
Signers	3	16	right	male	3	343	Hand	red	left	left	Corresp	1	363
Signers	3	16	right	male	3	344	Hand	red	right	left	Non-corresp	1	304
Signers	3	16	right	male	3	345	Hand	green	left	right	Non-corresp	1	406
Signers	3	16	right	male	3	346	Hand	green	right	right	Corresp	1	383
Signers	3	16	right	male	3	347	Hand	green	left	right	Non-corresp	0	368
Signers	3	16	right	male	3	348	Hand	green	left	right	Non-corresp	1	401
Signers	3	16	right	male	3	349	Hand	green	left	right	Non-corresp	1	510
Signers	3	16	right	male	3	350	Hand	red	right	left	Non-corresp	1	419
Signers	3	16	right	male	3	351	Hand	red	left	left	Corresp	1	481
Signers	3	16	right	male	3	352	Hand	red	left	left	Corresp	1	415
Signers	3	16	right	male	3	353	Hand	green	right	right	Corresp	1	390
Signers	3	16	right	male	3	354	Hand	green	left	right	Non-corresp	1	431
Signers	3	16	right	male	3	355	Hand	red	right	left	Non-corresp	1	376
Signers	3	16	right	male	3	356	Hand	green	left	right	Non-corresp	1	361
Signers	3	16	right	male	3	357	Hand	red	right	left	Non-corresp	1	398
Signers	3	16	right	male	3	358	Hand	red	left	left	Corresp	1	372
Signers	3	16	right	male	3	359	Hand	green	right	right	Corresp	1	376
Signers	3	16	right	male	3	360	Hand	green	right	right	Corresp	1	372
Signers	4	17	right	female	1	1	Hand	green	right	left	Non-corresp	1	847
Signers	4	17	right	female	1	2	Hand	red	left	right	Non-corresp	1	424
Signers	4	17	right	female	1	3	Hand	red	left	right	Non-corresp	1	445
Signers	4	17	right	female	1	4	Hand	green	left	left	Corresp	1	360
Signers	4	17	right	female	1	5	Hand	red	right	right	Corresp	1	367
Signers	4	17	right	female	1	6	Hand	green	left	left	Corresp	1	423
Signers	4	17	right	female	1	7	Hand	red	left	right	Non-corresp	1	363
Signers	4	17	right	female	1	8	Hand	red	right	right	Corresp	1	404
Signers	4	17	right	female	1	9	Hand	green	right	left	Non-corresp	1	512
Signers	4	17	right	female	1	10	Hand	green	right	left	Non-corresp	1	574
Signers	4	17	right	female	1	11	Hand	red	right	right	Corresp	1	380
Signers	4	17	right	female	1	12	Hand	green	left	left	Corresp	1	378
Signers	4	17	right	female	1	13	Hand	red	right	right	Corresp	1	328
Signers	4	17	right	female	1	14	Hand	green	right	left	Non-corresp	0	415
Signers	4	17	right	female	1	15	Hand	green	left	left	Corresp	1	472
Signers	4	17	right	female	1	16	Hand	green	right	left	Non-corresp	1	614
Signers	4	17	right	female	1	17	Hand	green	left	left	Corresp	1	399
Signers	4	17	right	female	1	18	Hand	red	left	right	Non-corresp	1	446
Signers	4	17	right	female	1	19	Hand	red	left	right	Non-corresp	0	395
Signers	4	17	right	female	1	20	Hand	green	right	left	Non-corresp	1	515
Signers	4	17	right	female	1	21	Hand	red	left	right	Non-corresp	1	430
Signers	4	17	right	female	1	22	Hand	red	right	right	Corresp	1	359
Signers	4	17	right	female	1	23	Hand	red	right	right	Corresp	1	387
Signers	4	17	right	female	1	24	Hand	green	left	left	Corresp	1	467
Signers	4	17	right	female	1	25	Hand	red	left	right	Non-corresp	1	445
Signers	4	17	right	female	1	26	Hand	red	left	right	Non-corresp	0	408
Signers	4	17	right	female	1	27	Hand	red	right	right	Corresp	1	545
Signers	4	17	right	female	1	28	Hand	green	left	left	Corresp	1	404
Signers	4	17	right	female	1	29	Hand	green	left	left	Corresp	1	427
Signers	4	17	right	female	1	30	Hand	green	right	left	Non-corresp	1	434
Signers	4	17	right	female	1	31	Hand	red	right	right	Corresp	1	375
Signers	4	17	right	female	1	32	Hand	green	left	left	Corresp	1	373
Signers	4	17	right	female	1	33	Hand	green	right	left	Non-corresp	1	439
Signers	4	17	right	female	1	34	Hand	red	right	right	Corresp	1	408
Signers	4	17	right	female	1	35	Hand	red	left	right	Non-corresp	1	518
Signers	4	17	right	female	1	36	Hand	green	right	left	Non-corresp	1	398
Signers	4	17	right	female	1	37	Hand	red	left	right	Non-corresp	1	325
Signers	4	17	right	female	1	38	Hand	green	left	left	Corresp	1	357
Signers	4	17	right	female	1	39	Hand	red	left	right	Non-corresp	1	387
Signers	4	17	right	female	1	40	Hand	green	left	left	Corresp	1	408
Signers	4	17	right	female	1	41	Hand	green	right	left	Non-corresp	0	366
Signers	4	17	right	female	1	42	Hand	green	left	left	Corresp	1	415
Signers	4	17	right	female	1	43	Hand	green	right	left	Non-corresp	1	512
Signers	4	17	right	female	1	44	Hand	green	right	left	Non-corresp	1	553
Signers	4	17	right	female	1	45	Hand	red	right	right	Corresp	1	357
Signers	4	17	right	female	1	46	Hand	red	right	right	Corresp	1	412
Signers	4	17	right	female	1	47	Hand	red	right	right	Corresp	1	363
Signers	4	17	right	female	1	48	Hand	red	left	right	Non-corresp	1	391
Signers	4	17	right	female	1	49	Hand	green	left	left	Corresp	1	451
Signers	4	17	right	female	1	50	Hand	red	right	right	Corresp	0	485
Signers	4	17	right	female	1	51	Hand	green	left	left	Corresp	0	417
Signers	4	17	right	female	1	52	Hand	green	right	left	Non-corresp	1	534
Signers	4	17	right	female	1	53	Hand	red	right	right	Corresp	1	363
Signers	4	17	right	female	1	54	Hand	green	right	left	Non-corresp	1	602
Signers	4	17	right	female	1	55	Hand	green	right	left	Non-corresp	1	437
Signers	4	17	right	female	1	56	Hand	red	left	right	Non-corresp	1	425
Signers	4	17	right	female	1	57	Hand	green	left	left	Corresp	1	638
Signers	4	17	right	female	1	58	Hand	red	left	right	Non-corresp	1	563
Signers	4	17	right	female	1	59	Hand	red	left	right	Non-corresp	1	434
Signers	4	17	right	female	1	60	Hand	red	right	right	Corresp	1	402
Signers	4	17	right	female	1	61	Hand	red	left	right	Non-corresp	1	1148
Signers	4	17	right	female	1	62	Hand	green	right	left	Non-corresp	0	400
Signers	4	17	right	female	1	63	Hand	red	left	right	Non-corresp	1	486
Signers	4	17	right	female	1	64	Hand	red	right	right	Corresp	1	715
Signers	4	17	right	female	1	65	Hand	green	right	left	Non-corresp	1	464
Signers	4	17	right	female	1	66	Hand	green	left	left	Corresp	1	432
Signers	4	17	right	female	1	67	Hand	red	left	right	Non-corresp	1	430
Signers	4	17	right	female	1	68	Hand	red	right	right	Corresp	1	441
Signers	4	17	right	female	1	69	Hand	green	right	left	Non-corresp	1	510
Signers	4	17	right	female	1	70	Hand	red	right	right	Corresp	1	536
Signers	4	17	right	female	1	71	Hand	green	left	left	Corresp	1	567
Signers	4	17	right	female	1	72	Hand	green	left	left	Corresp	1	438
Signers	4	17	right	female	1	73	Hand	green	left	left	Corresp	1	492
Signers	4	17	right	female	1	74	Hand	green	left	left	Corresp	1	417
Signers	4	17	right	female	1	75	Hand	red	right	right	Corresp	1	403
Signers	4	17	right	female	1	76	Hand	red	right	right	Corresp	1	398
Signers	4	17	right	female	1	77	Hand	green	right	left	Non-corresp	1	532
Signers	4	17	right	female	1	78	Hand	red	left	right	Non-corresp	1	511
Signers	4	17	right	female	1	79	Hand	green	left	left	Corresp	1	379
Signers	4	17	right	female	1	80	Hand	red	left	right	Non-corresp	1	419
Signers	4	17	right	female	1	81	Hand	red	right	right	Corresp	1	471
Signers	4	17	right	female	1	82	Hand	green	right	left	Non-corresp	1	551
Signers	4	17	right	female	1	83	Hand	red	left	right	Non-corresp	1	470
Signers	4	17	right	female	1	84	Hand	green	right	left	Non-corresp	1	431
Signers	4	17	right	female	1	85	Hand	red	right	right	Corresp	1	510
Signers	4	17	right	female	1	86	Hand	red	right	right	Corresp	1	433
Signers	4	17	right	female	1	87	Hand	red	left	right	Non-corresp	1	726
Signers	4	17	right	female	1	88	Hand	green	right	left	Non-corresp	1	443
Signers	4	17	right	female	1	89	Hand	red	left	right	Non-corresp	1	492
Signers	4	17	right	female	1	90	Hand	red	left	right	Non-corresp	1	431
Signers	4	17	right	female	1	91	Hand	green	right	left	Non-corresp	1	502
Signers	4	17	right	female	1	92	Hand	green	left	left	Corresp	1	592
Signers	4	17	right	female	1	93	Hand	red	right	right	Corresp	1	416
Signers	4	17	right	female	1	94	Hand	green	left	left	Corresp	1	387
Signers	4	17	right	female	1	95	Hand	green	right	left	Non-corresp	1	475
Signers	4	17	right	female	1	96	Hand	green	left	left	Corresp	0	561
Signers	4	17	right	female	1	97	Hand	red	right	right	Corresp	1	631
Signers	4	17	right	female	1	98	Hand	red	right	right	Corresp	1	741
Signers	4	17	right	female	1	99	Hand	green	right	left	Non-corresp	1	592
Signers	4	17	right	female	1	100	Hand	red	right	right	Corresp	1	529
Signers	4	17	right	female	1	101	Hand	red	left	right	Non-corresp	1	580
Signers	4	17	right	female	1	102	Hand	red	left	right	Non-corresp	1	404
Signers	4	17	right	female	1	103	Hand	green	right	left	Non-corresp	1	492
Signers	4	17	right	female	1	104	Hand	green	right	left	Non-corresp	1	426
Signers	4	17	right	female	1	105	Hand	green	left	left	Corresp	1	413
Signers	4	17	right	female	1	106	Hand	green	left	left	Corresp	1	415
Signers	4	17	right	female	1	107	Hand	green	left	left	Corresp	1	384
Signers	4	17	right	female	1	108	Hand	red	left	right	Non-corresp	1	428
Signers	4	17	right	female	1	109	Hand	green	left	left	Corresp	1	418
Signers	4	17	right	female	1	110	Hand	green	right	left	Non-corresp	1	822
Signers	4	17	right	female	1	111	Hand	green	left	left	Corresp	0	383
Signers	4	17	right	female	1	112	Hand	red	left	right	Non-corresp	0	715
Signers	4	17	right	female	1	113	Hand	red	right	right	Corresp	1	662
Signers	4	17	right	female	1	114	Hand	red	right	right	Corresp	1	423
Signers	4	17	right	female	1	115	Hand	green	right	left	Non-corresp	1	753
Signers	4	17	right	female	1	116	Hand	green	right	left	Non-corresp	1	622
Signers	4	17	right	female	1	117	Hand	red	left	right	Non-corresp	1	549
Signers	4	17	right	female	1	118	Hand	red	right	right	Corresp	1	411
Signers	4	17	right	female	1	119	Hand	green	left	left	Corresp	1	545
Signers	4	17	right	female	1	120	Hand	red	left	right	Non-corresp	1	567
Signers	4	17	right	female	2	121	Arrow	green	left	left	Corresp	1	488
Signers	4	17	right	female	2	122	Arrow	red	left	right	Non-corresp	1	412
Signers	4	17	right	female	2	123	Arrow	red	left	right	Non-corresp	1	444
Signers	4	17	right	female	2	124	Arrow	green	right	left	Non-corresp	1	488
Signers	4	17	right	female	2	125	Arrow	red	right	right	Corresp	1	377
Signers	4	17	right	female	2	126	Arrow	green	left	left	Corresp	1	377
Signers	4	17	right	female	2	127	Arrow	green	right	left	Non-corresp	1	437
Signers	4	17	right	female	2	128	Arrow	red	right	right	Corresp	1	436
Signers	4	17	right	female	2	129	Arrow	red	right	right	Corresp	1	470
Signers	4	17	right	female	2	130	Arrow	red	left	right	Non-corresp	1	391
Signers	4	17	right	female	2	131	Arrow	green	right	left	Non-corresp	1	503
Signers	4	17	right	female	2	132	Arrow	green	left	left	Corresp	1	474
Signers	4	17	right	female	2	133	Arrow	red	right	right	Corresp	1	381
Signers	4	17	right	female	2	134	Arrow	red	left	right	Non-corresp	1	568
Signers	4	17	right	female	2	135	Arrow	green	left	left	Corresp	1	580
Signers	4	17	right	female	2	136	Arrow	green	left	left	Corresp	1	455
Signers	4	17	right	female	2	137	Arrow	red	left	right	Non-corresp	1	402
Signers	4	17	right	female	2	138	Arrow	red	right	right	Corresp	1	451
Signers	4	17	right	female	2	139	Arrow	red	left	right	Non-corresp	1	370
Signers	4	17	right	female	2	140	Arrow	green	right	left	Non-corresp	1	531
Signers	4	17	right	female	2	141	Arrow	green	right	left	Non-corresp	1	520
Signers	4	17	right	female	2	142	Arrow	red	right	right	Corresp	1	385
Signers	4	17	right	female	2	143	Arrow	green	left	left	Corresp	1	577
Signers	4	17	right	female	2	144	Arrow	green	right	left	Non-corresp	1	543
Signers	4	17	right	female	2	145	Arrow	green	left	left	Corresp	1	443
Signers	4	17	right	female	2	146	Arrow	green	right	left	Non-corresp	1	402
Signers	4	17	right	female	2	147	Arrow	green	right	left	Non-corresp	1	451
Signers	4	17	right	female	2	148	Arrow	red	left	right	Non-corresp	1	531
Signers	4	17	right	female	2	149	Arrow	red	right	right	Corresp	1	495
Signers	4	17	right	female	2	150	Arrow	green	left	left	Corresp	1	436
Signers	4	17	right	female	2	151	Arrow	red	right	right	Corresp	1	515
Signers	4	17	right	female	2	152	Arrow	red	left	right	Non-corresp	0	517
Signers	4	17	right	female	2	153	Arrow	red	right	right	Corresp	1	489
Signers	4	17	right	female	2	154	Arrow	green	right	left	Non-corresp	1	556
Signers	4	17	right	female	2	155	Arrow	green	left	left	Corresp	1	479
Signers	4	17	right	female	2	156	Arrow	red	left	right	Non-corresp	1	540
Signers	4	17	right	female	2	157	Arrow	green	right	left	Non-corresp	1	465
Signers	4	17	right	female	2	158	Arrow	red	left	right	Non-corresp	1	522
Signers	4	17	right	female	2	159	Arrow	green	right	left	Non-corresp	1	534
Signers	4	17	right	female	2	160	Arrow	red	left	right	Non-corresp	1	611
Signers	4	17	right	female	2	161	Arrow	green	right	left	Non-corresp	1	564
Signers	4	17	right	female	2	162	Arrow	red	left	right	Non-corresp	1	476
Signers	4	17	right	female	2	163	Arrow	red	right	right	Corresp	1	528
Signers	4	17	right	female	2	164	Arrow	green	left	left	Corresp	1	517
Signers	4	17	right	female	2	165	Arrow	green	left	left	Corresp	1	459
Signers	4	17	right	female	2	166	Arrow	red	right	right	Corresp	1	484
Signers	4	17	right	female	2	167	Arrow	green	left	left	Corresp	1	467
Signers	4	17	right	female	2	168	Arrow	red	right	right	Corresp	1	470
Signers	4	17	right	female	2	169	Arrow	red	left	right	Non-corresp	1	485
Signers	4	17	right	female	2	170	Arrow	green	left	left	Corresp	1	450
Signers	4	17	right	female	2	171	Arrow	red	right	right	Corresp	1	620
Signers	4	17	right	female	2	172	Arrow	green	left	left	Corresp	1	406
Signers	4	17	right	female	2	173	Arrow	green	right	left	Non-corresp	1	521
Signers	4	17	right	female	2	174	Arrow	green	left	left	Corresp	1	371
Signers	4	17	right	female	2	175	Arrow	green	right	left	Non-corresp	1	448
Signers	4	17	right	female	2	176	Arrow	red	left	right	Non-corresp	1	409
Signers	4	17	right	female	2	177	Arrow	green	right	left	Non-corresp	1	402
Signers	4	17	right	female	2	178	Arrow	red	right	right	Corresp	1	538
Signers	4	17	right	female	2	179	Arrow	red	left	right	Non-corresp	1	472
Signers	4	17	right	female	2	180	Arrow	red	right	right	Corresp	1	483
Signers	4	17	right	female	2	181	Arrow	green	right	left	Non-corresp	1	576
Signers	4	17	right	female	2	182	Arrow	red	right	right	Corresp	1	423
Signers	4	17	right	female	2	183	Arrow	green	left	left	Corresp	1	425
Signers	4	17	right	female	2	184	Arrow	red	left	right	Non-corresp	1	355
Signers	4	17	right	female	2	185	Arrow	red	left	right	Non-corresp	1	442
Signers	4	17	right	female	2	186	Arrow	green	right	left	Non-corresp	1	417
Signers	4	17	right	female	2	187	Arrow	green	left	left	Corresp	1	438
Signers	4	17	right	female	2	188	Arrow	green	right	left	Non-corresp	1	403
Signers	4	17	right	female	2	189	Arrow	red	right	right	Corresp	1	285
Signers	4	17	right	female	2	190	Arrow	red	right	right	Corresp	1	434
Signers	4	17	right	female	2	191	Arrow	green	left	left	Corresp	1	416
Signers	4	17	right	female	2	192	Arrow	red	left	right	Non-corresp	1	524
Signers	4	17	right	female	2	193	Arrow	red	right	right	Corresp	1	396
Signers	4	17	right	female	2	194	Arrow	red	left	right	Non-corresp	1	378
Signers	4	17	right	female	2	195	Arrow	red	left	right	Non-corresp	1	385
Signers	4	17	right	female	2	196	Arrow	green	right	left	Non-corresp	1	443
Signers	4	17	right	female	2	197	Arrow	red	left	right	Non-corresp	1	635
Signers	4	17	right	female	2	198	Arrow	green	left	left	Corresp	1	464
Signers	4	17	right	female	2	199	Arrow	green	left	left	Corresp	1	401
Signers	4	17	right	female	2	200	Arrow	red	right	right	Corresp	1	365
Signers	4	17	right	female	2	201	Arrow	red	right	right	Corresp	1	342
Signers	4	17	right	female	2	202	Arrow	green	right	left	Non-corresp	1	350
Signers	4	17	right	female	2	203	Arrow	green	right	left	Non-corresp	1	434
Signers	4	17	right	female	2	204	Arrow	green	left	left	Corresp	1	419
Signers	4	17	right	female	2	205	Arrow	green	left	left	Corresp	1	394
Signers	4	17	right	female	2	206	Arrow	red	left	right	Non-corresp	1	419
Signers	4	17	right	female	2	207	Arrow	green	right	left	Non-corresp	1	632
Signers	4	17	right	female	2	208	Arrow	green	right	left	Non-corresp	1	442
Signers	4	17	right	female	2	209	Arrow	red	right	right	Corresp	1	439
Signers	4	17	right	female	2	210	Arrow	red	left	right	Non-corresp	1	700
Signers	4	17	right	female	2	211	Arrow	red	right	right	Corresp	1	342
Signers	4	17	right	female	2	212	Arrow	red	right	right	Corresp	1	371
Signers	4	17	right	female	2	213	Arrow	green	left	left	Corresp	1	408
Signers	4	17	right	female	2	214	Arrow	red	left	right	Non-corresp	1	425
Signers	4	17	right	female	2	215	Arrow	green	left	left	Corresp	1	508
Signers	4	17	right	female	2	216	Arrow	green	right	left	Non-corresp	1	535
Signers	4	17	right	female	2	217	Arrow	green	left	left	Corresp	1	450
Signers	4	17	right	female	2	218	Arrow	green	left	left	Corresp	1	372
Signers	4	17	right	female	2	219	Arrow	red	right	right	Corresp	1	393
Signers	4	17	right	female	2	220	Arrow	red	left	right	Non-corresp	1	414
Signers	4	17	right	female	2	221	Arrow	red	left	right	Non-corresp	1	375
Signers	4	17	right	female	2	222	Arrow	red	right	right	Corresp	1	416
Signers	4	17	right	female	2	223	Arrow	red	right	right	Corresp	1	507
Signers	4	17	right	female	2	224	Arrow	green	right	left	Non-corresp	0	303
Signers	4	17	right	female	2	225	Arrow	green	right	left	Non-corresp	1	371
Signers	4	17	right	female	2	226	Arrow	green	right	left	Non-corresp	1	422
Signers	4	17	right	female	2	227	Arrow	green	left	left	Corresp	1	681
Signers	4	17	right	female	2	228	Arrow	red	left	right	Non-corresp	1	702
Signers	4	17	right	female	2	229	Arrow	red	left	right	Non-corresp	1	525
Signers	4	17	right	female	2	230	Arrow	green	left	left	Corresp	0	397
Signers	4	17	right	female	2	231	Arrow	red	left	right	Non-corresp	1	596
Signers	4	17	right	female	2	232	Arrow	green	right	left	Non-corresp	1	414
Signers	4	17	right	female	2	233	Arrow	red	right	right	Corresp	1	490
Signers	4	17	right	female	2	234	Arrow	red	right	right	Corresp	1	656
Signers	4	17	right	female	2	235	Arrow	green	left	left	Corresp	1	625
Signers	4	17	right	female	2	236	Arrow	green	right	left	Non-corresp	1	555
Signers	4	17	right	female	2	237	Arrow	red	left	right	Non-corresp	1	412
Signers	4	17	right	female	2	238	Arrow	red	right	right	Corresp	1	455
Signers	4	17	right	female	2	239	Arrow	green	right	left	Non-corresp	1	543
Signers	4	17	right	female	2	240	Arrow	green	left	left	Corresp	1	608
Signers	4	17	right	female	3	241	Eye	green	right	left	Non-corresp	1	651
Signers	4	17	right	female	3	242	Eye	green	left	left	Corresp	1	444
Signers	4	17	right	female	3	243	Eye	red	left	right	Non-corresp	1	518
Signers	4	17	right	female	3	244	Eye	red	right	right	Corresp	1	662
Signers	4	17	right	female	3	245	Eye	red	right	right	Corresp	1	546
Signers	4	17	right	female	3	246	Eye	green	left	left	Corresp	1	468
Signers	4	17	right	female	3	247	Eye	red	right	right	Corresp	1	571
Signers	4	17	right	female	3	248	Eye	green	right	left	Non-corresp	1	492
Signers	4	17	right	female	3	249	Eye	green	right	left	Non-corresp	1	522
Signers	4	17	right	female	3	250	Eye	red	left	right	Non-corresp	1	443
Signers	4	17	right	female	3	251	Eye	red	left	right	Non-corresp	1	449
Signers	4	17	right	female	3	252	Eye	green	left	left	Corresp	1	439
Signers	4	17	right	female	3	253	Eye	green	left	left	Corresp	1	534
Signers	4	17	right	female	3	254	Eye	green	left	left	Corresp	1	428
Signers	4	17	right	female	3	255	Eye	green	right	left	Non-corresp	1	423
Signers	4	17	right	female	3	256	Eye	green	right	left	Non-corresp	1	452
Signers	4	17	right	female	3	257	Eye	red	left	right	Non-corresp	1	458
Signers	4	17	right	female	3	258	Eye	red	left	right	Non-corresp	1	569
Signers	4	17	right	female	3	259	Eye	red	right	right	Corresp	1	389
Signers	4	17	right	female	3	260	Eye	green	left	left	Corresp	1	478
Signers	4	17	right	female	3	261	Eye	red	left	right	Non-corresp	1	486
Signers	4	17	right	female	3	262	Eye	red	right	right	Corresp	1	632
Signers	4	17	right	female	3	263	Eye	red	right	right	Corresp	1	467
Signers	4	17	right	female	3	264	Eye	green	right	left	Non-corresp	1	566
Signers	4	17	right	female	3	265	Eye	red	right	right	Corresp	1	392
Signers	4	17	right	female	3	266	Eye	red	left	right	Non-corresp	1	488
Signers	4	17	right	female	3	267	Eye	green	right	left	Non-corresp	1	542
Signers	4	17	right	female	3	268	Eye	green	right	left	Non-corresp	1	568
Signers	4	17	right	female	3	269	Eye	green	left	left	Corresp	1	431
Signers	4	17	right	female	3	270	Eye	red	right	right	Corresp	1	671
Signers	4	17	right	female	3	271	Eye	green	left	left	Corresp	1	696
Signers	4	17	right	female	3	272	Eye	red	right	right	Corresp	1	442
Signers	4	17	right	female	3	273	Eye	green	left	left	Corresp	1	499
Signers	4	17	right	female	3	274	Eye	green	right	left	Non-corresp	1	893
Signers	4	17	right	female	3	275	Eye	red	left	right	Non-corresp	1	407
Signers	4	17	right	female	3	276	Eye	red	left	right	Non-corresp	1	457
Signers	4	17	right	female	3	277	Eye	red	right	right	Corresp	1	457
Signers	4	17	right	female	3	278	Eye	red	left	right	Non-corresp	1	365
Signers	4	17	right	female	3	279	Eye	green	right	left	Non-corresp	1	482
Signers	4	17	right	female	3	280	Eye	green	left	left	Corresp	1	432
Signers	4	17	right	female	3	281	Eye	green	left	left	Corresp	1	442
Signers	4	17	right	female	3	282	Eye	red	left	right	Non-corresp	1	481
Signers	4	17	right	female	3	283	Eye	red	right	right	Corresp	0	396
Signers	4	17	right	female	3	284	Eye	green	left	left	Corresp	1	490
Signers	4	17	right	female	3	285	Eye	red	right	right	Corresp	1	515
Signers	4	17	right	female	3	286	Eye	green	right	left	Non-corresp	1	428
Signers	4	17	right	female	3	287	Eye	green	right	left	Non-corresp	1	388
Signers	4	17	right	female	3	288	Eye	red	left	right	Non-corresp	1	306
Signers	4	17	right	female	3	289	Eye	red	left	right	Non-corresp	1	339
Signers	4	17	right	female	3	290	Eye	green	left	left	Corresp	1	367
Signers	4	17	right	female	3	291	Eye	green	right	left	Non-corresp	1	611
Signers	4	17	right	female	3	292	Eye	red	right	right	Corresp	1	432
Signers	4	17	right	female	3	293	Eye	red	left	right	Non-corresp	1	504
Signers	4	17	right	female	3	294	Eye	red	right	right	Corresp	1	425
Signers	4	17	right	female	3	295	Eye	red	left	right	Non-corresp	1	391
Signers	4	17	right	female	3	296	Eye	green	right	left	Non-corresp	1	547
Signers	4	17	right	female	3	297	Eye	red	right	right	Corresp	1	456
Signers	4	17	right	female	3	298	Eye	green	left	left	Corresp	1	446
Signers	4	17	right	female	3	299	Eye	green	left	left	Corresp	1	445
Signers	4	17	right	female	3	300	Eye	green	right	left	Non-corresp	1	418
Signers	4	17	right	female	3	301	Eye	green	left	left	Corresp	1	586
Signers	4	17	right	female	3	302	Eye	red	right	right	Corresp	1	510
Signers	4	17	right	female	3	303	Eye	green	left	left	Corresp	1	455
Signers	4	17	right	female	3	304	Eye	green	left	left	Corresp	1	441
Signers	4	17	right	female	3	305	Eye	red	right	right	Corresp	1	443
Signers	4	17	right	female	3	306	Eye	red	left	right	Non-corresp	1	458
Signers	4	17	right	female	3	307	Eye	red	right	right	Corresp	1	422
Signers	4	17	right	female	3	308	Eye	red	left	right	Non-corresp	1	352
Signers	4	17	right	female	3	309	Eye	green	right	left	Non-corresp	1	440
Signers	4	17	right	female	3	310	Eye	green	right	left	Non-corresp	1	424
Signers	4	17	right	female	3	311	Eye	green	right	left	Non-corresp	1	385
Signers	4	17	right	female	3	312	Eye	red	left	right	Non-corresp	1	490
Signers	4	17	right	female	3	313	Eye	red	left	right	Non-corresp	1	521
Signers	4	17	right	female	3	314	Eye	green	right	left	Non-corresp	1	493
Signers	4	17	right	female	3	315	Eye	green	left	left	Corresp	1	503
Signers	4	17	right	female	3	316	Eye	red	left	right	Non-corresp	1	445
Signers	4	17	right	female	3	317	Eye	green	right	left	Non-corresp	1	702
Signers	4	17	right	female	3	318	Eye	red	left	right	Non-corresp	1	482
Signers	4	17	right	female	3	319	Eye	red	right	right	Corresp	1	427
Signers	4	17	right	female	3	320	Eye	green	right	left	Non-corresp	1	454
Signers	4	17	right	female	3	321	Eye	green	left	left	Corresp	1	485
Signers	4	17	right	female	3	322	Eye	red	right	right	Corresp	1	415
Signers	4	17	right	female	3	323	Eye	green	left	left	Corresp	1	541
Signers	4	17	right	female	3	324	Eye	red	right	right	Corresp	1	471
Signers	4	17	right	female	3	325	Eye	green	right	left	Non-corresp	1	514
Signers	4	17	right	female	3	326	Eye	green	left	left	Corresp	1	611
Signers	4	17	right	female	3	327	Eye	green	right	left	Non-corresp	1	419
Signers	4	17	right	female	3	328	Eye	red	left	right	Non-corresp	1	416
Signers	4	17	right	female	3	329	Eye	red	right	right	Corresp	0	377
Signers	4	17	right	female	3	330	Eye	red	left	right	Non-corresp	1	487
Signers	4	17	right	female	3	331	Eye	green	left	left	Corresp	1	526
Signers	4	17	right	female	3	332	Eye	red	right	right	Corresp	1	418
Signers	4	17	right	female	3	333	Eye	red	right	right	Corresp	1	439
Signers	4	17	right	female	3	334	Eye	green	right	left	Non-corresp	1	500
Signers	4	17	right	female	3	335	Eye	red	left	right	Non-corresp	1	535
Signers	4	17	right	female	3	336	Eye	green	left	left	Corresp	1	440
Signers	4	17	right	female	3	337	Eye	red	left	right	Non-corresp	1	394
Signers	4	17	right	female	3	338	Eye	red	right	right	Corresp	1	500
Signers	4	17	right	female	3	339	Eye	green	right	left	Non-corresp	1	407
Signers	4	17	right	female	3	340	Eye	red	right	right	Corresp	1	430
Signers	4	17	right	female	3	341	Eye	green	left	left	Corresp	1	354
Signers	4	17	right	female	3	342	Eye	red	left	right	Non-corresp	1	655
Signers	4	17	right	female	3	343	Eye	green	left	left	Corresp	1	488
Signers	4	17	right	female	3	344	Eye	green	left	left	Corresp	1	462
Signers	4	17	right	female	3	345	Eye	red	left	right	Non-corresp	1	370
Signers	4	17	right	female	3	346	Eye	green	right	left	Non-corresp	1	527
Signers	4	17	right	female	3	347	Eye	green	right	left	Non-corresp	1	607
Signers	4	17	right	female	3	348	Eye	red	right	right	Corresp	1	356
Signers	4	17	right	female	3	349	Eye	green	right	left	Non-corresp	1	506
Signers	4	17	right	female	3	350	Eye	green	left	left	Corresp	1	479
Signers	4	17	right	female	3	351	Eye	green	right	left	Non-corresp	1	491
Signers	4	17	right	female	3	352	Eye	red	left	right	Non-corresp	1	485
Signers	4	17	right	female	3	353	Eye	red	right	right	Corresp	1	426
Signers	4	17	right	female	3	354	Eye	green	right	left	Non-corresp	1	441
Signers	4	17	right	female	3	355	Eye	green	left	left	Corresp	1	454
Signers	4	17	right	female	3	356	Eye	red	left	right	Non-corresp	1	431
Signers	4	17	right	female	3	357	Eye	green	left	left	Corresp	1	365
Signers	4	17	right	female	3	358	Eye	red	left	right	Non-corresp	1	468
Signers	4	17	right	female	3	359	Eye	red	right	right	Corresp	1	594
Signers	4	17	right	female	3	360	Eye	red	right	right	Corresp	1	388
Signers	5	16	left	female	1	1	Eye	red	right	left	Non-corresp	0	557
Signers	5	16	left	female	1	2	Eye	green	left	right	Non-corresp	0	1466
Signers	5	16	left	female	1	3	Eye	red	left	left	Corresp	0	659
Signers	5	16	left	female	1	4	Eye	red	right	left	Non-corresp	1	1288
Signers	5	16	left	female	1	5	Eye	green	right	right	Corresp	1	442
Signers	5	16	left	female	1	6	Eye	green	right	right	Corresp	1	969
Signers	5	16	left	female	1	7	Eye	green	right	right	Corresp	1	420
Signers	5	16	left	female	1	8	Eye	green	left	right	Non-corresp	1	2989
Signers	5	16	left	female	1	9	Eye	green	left	right	Non-corresp	1	607
Signers	5	16	left	female	1	10	Eye	red	left	left	Corresp	1	486
Signers	5	16	left	female	1	11	Eye	red	left	left	Corresp	1	446
Signers	5	16	left	female	1	12	Eye	red	right	left	Non-corresp	1	772
Signers	5	16	left	female	1	13	Eye	green	left	right	Non-corresp	1	564
Signers	5	16	left	female	1	14	Eye	red	right	left	Non-corresp	1	701
Signers	5	16	left	female	1	15	Eye	green	right	right	Corresp	1	482
Signers	5	16	left	female	1	16	Eye	red	left	left	Corresp	1	458
Signers	5	16	left	female	1	17	Eye	green	left	right	Non-corresp	1	354
Signers	5	16	left	female	1	18	Eye	green	left	right	Non-corresp	1	422
Signers	5	16	left	female	1	19	Eye	red	right	left	Non-corresp	1	484
Signers	5	16	left	female	1	20	Eye	green	right	right	Corresp	1	743
Signers	5	16	left	female	1	21	Eye	red	right	left	Non-corresp	1	578
Signers	5	16	left	female	1	22	Eye	red	left	left	Corresp	1	469
Signers	5	16	left	female	1	23	Eye	red	left	left	Corresp	1	684
Signers	5	16	left	female	1	24	Eye	green	right	right	Corresp	1	484
Signers	5	16	left	female	1	25	Eye	red	left	left	Corresp	1	564
Signers	5	16	left	female	1	26	Eye	green	right	right	Corresp	1	471
Signers	5	16	left	female	1	27	Eye	red	left	left	Corresp	1	376
Signers	5	16	left	female	1	28	Eye	green	right	right	Corresp	1	427
Signers	5	16	left	female	1	29	Eye	red	right	left	Non-corresp	1	1416
Signers	5	16	left	female	1	30	Eye	red	left	left	Corresp	1	411
Signers	5	16	left	female	1	31	Eye	green	left	right	Non-corresp	1	546
Signers	5	16	left	female	1	32	Eye	green	right	right	Corresp	1	438
Signers	5	16	left	female	1	33	Eye	green	left	right	Non-corresp	1	323
Signers	5	16	left	female	1	34	Eye	red	right	left	Non-corresp	1	398
Signers	5	16	left	female	1	35	Eye	green	left	right	Non-corresp	1	502
Signers	5	16	left	female	1	36	Eye	red	right	left	Non-corresp	1	588
Signers	5	16	left	female	1	37	Eye	red	right	left	Non-corresp	1	396
Signers	5	16	left	female	1	38	Eye	green	left	right	Non-corresp	1	469
Signers	5	16	left	female	1	39	Eye	red	left	left	Corresp	1	561
Signers	5	16	left	female	1	40	Eye	red	right	left	Non-corresp	1	510
Signers	5	16	left	female	1	41	Eye	red	left	left	Corresp	1	598
Signers	5	16	left	female	1	42	Eye	green	right	right	Corresp	1	558
Signers	5	16	left	female	1	43	Eye	green	left	right	Non-corresp	1	618
Signers	5	16	left	female	1	44	Eye	red	left	left	Corresp	1	730
Signers	5	16	left	female	1	45	Eye	green	right	right	Corresp	1	540
Signers	5	16	left	female	1	46	Eye	red	right	left	Non-corresp	1	759
Signers	5	16	left	female	1	47	Eye	green	left	right	Non-corresp	1	391
Signers	5	16	left	female	1	48	Eye	green	right	right	Corresp	1	420
Signers	5	16	left	female	1	49	Eye	red	right	left	Non-corresp	1	428
Signers	5	16	left	female	1	50	Eye	green	right	right	Corresp	1	443
Signers	5	16	left	female	1	51	Eye	red	right	left	Non-corresp	1	464
Signers	5	16	left	female	1	52	Eye	green	left	right	Non-corresp	1	1045
Signers	5	16	left	female	1	53	Eye	red	right	left	Non-corresp	1	431
Signers	5	16	left	female	1	54	Eye	red	left	left	Corresp	1	375
Signers	5	16	left	female	1	55	Eye	red	left	left	Corresp	1	320
Signers	5	16	left	female	1	56	Eye	red	left	left	Corresp	1	300
Signers	5	16	left	female	1	57	Eye	green	left	right	Non-corresp	1	576
Signers	5	16	left	female	1	58	Eye	green	left	right	Non-corresp	1	438
Signers	5	16	left	female	1	59	Eye	green	right	right	Corresp	1	341
Signers	5	16	left	female	1	60	Eye	green	right	right	Corresp	1	692
Signers	5	16	left	female	1	61	Eye	green	right	right	Corresp	1	1669
Signers	5	16	left	female	1	62	Eye	green	left	right	Non-corresp	1	339
Signers	5	16	left	female	1	63	Eye	green	left	right	Non-corresp	1	372
Signers	5	16	left	female	1	64	Eye	green	right	right	Corresp	1	363
Signers	5	16	left	female	1	65	Eye	red	left	left	Corresp	1	464
Signers	5	16	left	female	1	66	Eye	red	left	left	Corresp	1	315
Signers	5	16	left	female	1	67	Eye	red	right	left	Non-corresp	1	1010
Signers	5	16	left	female	1	68	Eye	red	left	left	Corresp	1	347
Signers	5	16	left	female	1	69	Eye	green	right	right	Corresp	1	464
Signers	5	16	left	female	1	70	Eye	red	right	left	Non-corresp	1	521
Signers	5	16	left	female	1	71	Eye	red	right	left	Non-corresp	1	413
Signers	5	16	left	female	1	72	Eye	green	left	right	Non-corresp	0	339
Signers	5	16	left	female	1	73	Eye	red	left	left	Corresp	1	1187
Signers	5	16	left	female	1	74	Eye	red	right	left	Non-corresp	1	1006
Signers	5	16	left	female	1	75	Eye	green	left	right	Non-corresp	1	542
Signers	5	16	left	female	1	76	Eye	green	left	right	Non-corresp	1	446
Signers	5	16	left	female	1	77	Eye	red	right	left	Non-corresp	1	447
Signers	5	16	left	female	1	78	Eye	red	left	left	Corresp	1	401
Signers	5	16	left	female	1	79	Eye	green	right	right	Corresp	1	395
Signers	5	16	left	female	1	80	Eye	red	left	left	Corresp	1	430
Signers	5	16	left	female	1	81	Eye	green	left	right	Non-corresp	1	398
Signers	5	16	left	female	1	82	Eye	red	right	left	Non-corresp	1	450
Signers	5	16	left	female	1	83	Eye	green	right	right	Corresp	1	407
Signers	5	16	left	female	1	84	Eye	green	right	right	Corresp	1	586
Signers	5	16	left	female	1	85	Eye	green	left	right	Non-corresp	1	410
Signers	5	16	left	female	1	86	Eye	green	left	right	Non-corresp	1	465
Signers	5	16	left	female	1	87	Eye	red	right	left	Non-corresp	1	653
Signers	5	16	left	female	1	88	Eye	green	right	right	Corresp	1	2302
Signers	5	16	left	female	1	89	Eye	green	right	right	Corresp	1	708
Signers	5	16	left	female	1	90	Eye	green	left	right	Non-corresp	1	539
Signers	5	16	left	female	1	91	Eye	red	left	left	Corresp	1	487
Signers	5	16	left	female	1	92	Eye	red	right	left	Non-corresp	1	524
Signers	5	16	left	female	1	93	Eye	red	left	left	Corresp	1	425
Signers	5	16	left	female	1	94	Eye	red	left	left	Corresp	1	413
Signers	5	16	left	female	1	95	Eye	red	right	left	Non-corresp	1	686
Signers	5	16	left	female	1	96	Eye	green	right	right	Corresp	1	1377
Signers	5	16	left	female	1	97	Eye	red	right	left	Non-corresp	1	668
Signers	5	16	left	female	1	98	Eye	red	right	left	Non-corresp	0	436
Signers	5	16	left	female	1	99	Eye	green	left	right	Non-corresp	1	1442
Signers	5	16	left	female	1	100	Eye	green	left	right	Non-corresp	1	778
Signers	5	16	left	female	1	101	Eye	green	right	right	Corresp	1	520
Signers	5	16	left	female	1	102	Eye	green	left	right	Non-corresp	1	870
Signers	5	16	left	female	1	103	Eye	green	right	right	Corresp	1	392
Signers	5	16	left	female	1	104	Eye	red	left	left	Corresp	1	538
Signers	5	16	left	female	1	105	Eye	red	left	left	Corresp	1	548
Signers	5	16	left	female	1	106	Eye	red	right	left	Non-corresp	1	335
Signers	5	16	left	female	1	107	Eye	red	left	left	Corresp	1	385
Signers	5	16	left	female	1	108	Eye	green	right	right	Corresp	1	550
Signers	5	16	left	female	1	109	Eye	green	left	right	Non-corresp	1	521
Signers	5	16	left	female	1	110	Eye	red	right	left	Non-corresp	1	553
Signers	5	16	left	female	1	111	Eye	red	left	left	Corresp	1	385
Signers	5	16	left	female	1	112	Eye	red	left	left	Corresp	1	361
Signers	5	16	left	female	1	113	Eye	red	right	left	Non-corresp	1	594
Signers	5	16	left	female	1	114	Eye	green	left	right	Non-corresp	1	459
Signers	5	16	left	female	1	115	Eye	green	right	right	Corresp	1	436
Signers	5	16	left	female	1	116	Eye	green	right	right	Corresp	1	423
Signers	5	16	left	female	1	117	Eye	red	left	left	Corresp	1	722
Signers	5	16	left	female	1	118	Eye	red	right	left	Non-corresp	1	387
Signers	5	16	left	female	1	119	Eye	green	left	right	Non-corresp	1	906
Signers	5	16	left	female	1	120	Eye	green	right	right	Corresp	1	533
Signers	5	16	left	female	2	121	Arrow	red	left	left	Corresp	1	1598
Signers	5	16	left	female	2	122	Arrow	green	right	right	Corresp	1	425
Signers	5	16	left	female	2	123	Arrow	green	left	right	Non-corresp	1	409
Signers	5	16	left	female	2	124	Arrow	green	left	right	Non-corresp	1	456
Signers	5	16	left	female	2	125	Arrow	green	left	right	Non-corresp	1	379
Signers	5	16	left	female	2	126	Arrow	green	right	right	Corresp	1	309
Signers	5	16	left	female	2	127	Arrow	red	left	left	Corresp	1	418
Signers	5	16	left	female	2	128	Arrow	red	right	left	Non-corresp	1	285
Signers	5	16	left	female	2	129	Arrow	red	right	left	Non-corresp	1	290
Signers	5	16	left	female	2	130	Arrow	red	left	left	Corresp	1	319
Signers	5	16	left	female	2	131	Arrow	red	right	left	Non-corresp	1	317
Signers	5	16	left	female	2	132	Arrow	green	right	right	Corresp	1	425
Signers	5	16	left	female	2	133	Arrow	red	right	left	Non-corresp	1	456
Signers	5	16	left	female	2	134	Arrow	green	left	right	Non-corresp	1	343
Signers	5	16	left	female	2	135	Arrow	green	left	right	Non-corresp	0	407
Signers	5	16	left	female	2	136	Arrow	red	left	left	Corresp	1	1226
Signers	5	16	left	female	2	137	Arrow	red	right	left	Non-corresp	0	491
Signers	5	16	left	female	2	138	Arrow	red	right	left	Non-corresp	1	1488
Signers	5	16	left	female	2	139	Arrow	green	right	right	Corresp	1	503
Signers	5	16	left	female	2	140	Arrow	green	right	right	Corresp	1	431
Signers	5	16	left	female	2	141	Arrow	red	left	left	Corresp	1	430
Signers	5	16	left	female	2	142	Arrow	green	left	right	Non-corresp	1	1147
Signers	5	16	left	female	2	143	Arrow	green	right	right	Corresp	1	702
Signers	5	16	left	female	2	144	Arrow	red	left	left	Corresp	1	1227
Signers	5	16	left	female	2	145	Arrow	green	left	right	Non-corresp	1	538
Signers	5	16	left	female	2	146	Arrow	red	right	left	Non-corresp	1	502
Signers	5	16	left	female	2	147	Arrow	red	left	left	Corresp	1	455
Signers	5	16	left	female	2	148	Arrow	green	left	right	Non-corresp	1	882
Signers	5	16	left	female	2	149	Arrow	green	right	right	Corresp	1	451
Signers	5	16	left	female	2	150	Arrow	green	left	right	Non-corresp	1	636
Signers	5	16	left	female	2	151	Arrow	red	right	left	Non-corresp	1	626
Signers	5	16	left	female	2	152	Arrow	red	left	left	Corresp	1	610
Signers	5	16	left	female	2	153	Arrow	green	right	right	Corresp	1	463
Signers	5	16	left	female	2	154	Arrow	green	right	right	Corresp	1	711
Signers	5	16	left	female	2	155	Arrow	red	left	left	Corresp	1	600
Signers	5	16	left	female	2	156	Arrow	red	right	left	Non-corresp	0	550
Signers	5	16	left	female	2	157	Arrow	red	left	left	Corresp	1	681
Signers	5	16	left	female	2	158	Arrow	green	left	right	Non-corresp	0	248
Signers	5	16	left	female	2	159	Arrow	green	left	right	Non-corresp	1	1447
Signers	5	16	left	female	2	160	Arrow	green	right	right	Corresp	1	585
Signers	5	16	left	female	2	161	Arrow	red	left	left	Corresp	1	1204
Signers	5	16	left	female	2	162	Arrow	green	right	right	Corresp	1	526
Signers	5	16	left	female	2	163	Arrow	green	left	right	Non-corresp	1	487
Signers	5	16	left	female	2	164	Arrow	red	right	left	Non-corresp	1	503
Signers	5	16	left	female	2	165	Arrow	red	left	left	Corresp	1	1394
Signers	5	16	left	female	2	166	Arrow	green	right	right	Corresp	1	781
Signers	5	16	left	female	2	167	Arrow	red	right	left	Non-corresp	1	1182
Signers	5	16	left	female	2	168	Arrow	red	right	left	Non-corresp	1	446
Signers	5	16	left	female	2	169	Arrow	green	left	right	Non-corresp	1	577
Signers	5	16	left	female	2	170	Arrow	red	right	left	Non-corresp	1	1113
Signers	5	16	left	female	2	171	Arrow	green	left	right	Non-corresp	1	568
Signers	5	16	left	female	2	172	Arrow	green	right	right	Corresp	1	2214
Signers	5	16	left	female	2	173	Arrow	red	right	left	Non-corresp	1	540
Signers	5	16	left	female	2	174	Arrow	red	left	left	Corresp	1	420
Signers	5	16	left	female	2	175	Arrow	red	left	left	Corresp	1	582
Signers	5	16	left	female	2	176	Arrow	green	right	right	Corresp	1	706
Signers	5	16	left	female	2	177	Arrow	red	right	left	Non-corresp	1	584
Signers	5	16	left	female	2	178	Arrow	green	right	right	Corresp	1	1130
Signers	5	16	left	female	2	179	Arrow	green	left	right	Non-corresp	1	817
Signers	5	16	left	female	2	180	Arrow	red	left	left	Corresp	1	653
Signers	5	16	left	female	2	181	Arrow	green	right	right	Corresp	1	1532
Signers	5	16	left	female	2	182	Arrow	red	left	left	Corresp	1	415
Signers	5	16	left	female	2	183	Arrow	green	right	right	Corresp	1	411
Signers	5	16	left	female	2	184	Arrow	red	right	left	Non-corresp	1	470
Signers	5	16	left	female	2	185	Arrow	green	left	right	Non-corresp	1	1143
Signers	5	16	left	female	2	186	Arrow	green	right	right	Corresp	1	477
Signers	5	16	left	female	2	187	Arrow	red	right	left	Non-corresp	1	555
Signers	5	16	left	female	2	188	Arrow	red	left	left	Corresp	1	1648
Signers	5	16	left	female	2	189	Arrow	red	left	left	Corresp	1	339
Signers	5	16	left	female	2	190	Arrow	green	left	right	Non-corresp	1	499
Signers	5	16	left	female	2	191	Arrow	green	left	right	Non-corresp	1	533
Signers	5	16	left	female	2	192	Arrow	red	right	left	Non-corresp	1	531
Signers	5	16	left	female	2	193	Arrow	green	right	right	Corresp	1	868
Signers	5	16	left	female	2	194	Arrow	red	left	left	Corresp	1	520
Signers	5	16	left	female	2	195	Arrow	green	left	right	Non-corresp	1	431
Signers	5	16	left	female	2	196	Arrow	red	left	left	Corresp	1	443
Signers	5	16	left	female	2	197	Arrow	red	left	left	Corresp	1	449
Signers	5	16	left	female	2	198	Arrow	green	left	right	Non-corresp	1	542
Signers	5	16	left	female	2	199	Arrow	red	right	left	Non-corresp	1	617
Signers	5	16	left	female	2	200	Arrow	green	left	right	Non-corresp	1	524
Signers	5	16	left	female	2	201	Arrow	green	right	right	Corresp	1	478
Signers	5	16	left	female	2	202	Arrow	red	right	left	Non-corresp	1	541
Signers	5	16	left	female	2	203	Arrow	red	right	left	Non-corresp	1	606
Signers	5	16	left	female	2	204	Arrow	green	right	right	Corresp	1	529
Signers	5	16	left	female	2	205	Arrow	green	right	right	Corresp	1	1700
Signers	5	16	left	female	2	206	Arrow	red	right	left	Non-corresp	1	700
Signers	5	16	left	female	2	207	Arrow	green	right	right	Corresp	1	703
Signers	5	16	left	female	2	208	Arrow	red	right	left	Non-corresp	1	680
Signers	5	16	left	female	2	209	Arrow	red	right	left	Non-corresp	1	519
Signers	5	16	left	female	2	210	Arrow	green	right	right	Corresp	1	491
Signers	5	16	left	female	2	211	Arrow	green	left	right	Non-corresp	1	613
Signers	5	16	left	female	2	212	Arrow	red	left	left	Corresp	1	1010
Signers	5	16	left	female	2	213	Arrow	green	left	right	Non-corresp	1	633
Signers	5	16	left	female	2	214	Arrow	green	left	right	Non-corresp	1	500
Signers	5	16	left	female	2	215	Arrow	red	left	left	Corresp	1	499
Signers	5	16	left	female	2	216	Arrow	red	left	left	Corresp	1	432
Signers	5	16	left	female	2	217	Arrow	green	left	right	Non-corresp	1	552
Signers	5	16	left	female	2	218	Arrow	green	left	right	Non-corresp	1	490
Signers	5	16	left	female	2	219	Arrow	green	right	right	Corresp	1	395
Signers	5	16	left	female	2	220	Arrow	green	right	right	Corresp	1	453
Signers	5	16	left	female	2	221	Arrow	green	left	right	Non-corresp	1	405
Signers	5	16	left	female	2	222	Arrow	green	right	right	Corresp	1	398
Signers	5	16	left	female	2	223	Arrow	red	right	left	Non-corresp	1	411
Signers	5	16	left	female	2	224	Arrow	red	right	left	Non-corresp	1	393
Signers	5	16	left	female	2	225	Arrow	red	left	left	Corresp	1	356
Signers	5	16	left	female	2	226	Arrow	red	left	left	Corresp	1	325
Signers	5	16	left	female	2	227	Arrow	red	left	left	Corresp	1	386
Signers	5	16	left	female	2	228	Arrow	red	right	left	Non-corresp	1	304
Signers	5	16	left	female	2	229	Arrow	red	left	left	Corresp	1	1263
Signers	5	16	left	female	2	230	Arrow	red	left	left	Corresp	1	288
Signers	5	16	left	female	2	231	Arrow	green	left	right	Non-corresp	0	368
Signers	5	16	left	female	2	232	Arrow	green	right	right	Corresp	1	499
Signers	5	16	left	female	2	233	Arrow	green	right	right	Corresp	1	551
Signers	5	16	left	female	2	234	Arrow	green	left	right	Non-corresp	1	836
Signers	5	16	left	female	2	235	Arrow	red	left	left	Corresp	1	513
Signers	5	16	left	female	2	236	Arrow	red	right	left	Non-corresp	1	1371
Signers	5	16	left	female	2	237	Arrow	red	right	left	Non-corresp	1	552
Signers	5	16	left	female	2	238	Arrow	red	right	left	Non-corresp	1	420
Signers	5	16	left	female	2	239	Arrow	green	right	right	Corresp	1	551
Signers	5	16	left	female	2	240	Arrow	green	left	right	Non-corresp	0	436
Signers	5	16	left	female	3	241	Hand	red	right	left	Non-corresp	1	1299
Signers	5	16	left	female	3	242	Hand	green	left	right	Non-corresp	1	333
Signers	5	16	left	female	3	243	Hand	red	left	left	Corresp	1	738
Signers	5	16	left	female	3	244	Hand	red	left	left	Corresp	1	492
Signers	5	16	left	female	3	245	Hand	red	left	left	Corresp	1	371
Signers	5	16	left	female	3	246	Hand	red	right	left	Non-corresp	1	413
Signers	5	16	left	female	3	247	Hand	green	right	right	Corresp	1	349
Signers	5	16	left	female	3	248	Hand	green	right	right	Corresp	1	622
Signers	5	16	left	female	3	249	Hand	green	left	right	Non-corresp	1	453
Signers	5	16	left	female	3	250	Hand	green	left	right	Non-corresp	1	372
Signers	5	16	left	female	3	251	Hand	green	right	right	Corresp	1	417
Signers	5	16	left	female	3	252	Hand	red	right	left	Non-corresp	1	528
Signers	5	16	left	female	3	253	Hand	green	right	right	Corresp	1	424
Signers	5	16	left	female	3	254	Hand	green	right	right	Corresp	1	544
Signers	5	16	left	female	3	255	Hand	green	right	right	Corresp	1	378
Signers	5	16	left	female	3	256	Hand	green	left	right	Non-corresp	1	398
Signers	5	16	left	female	3	257	Hand	red	right	left	Non-corresp	1	507
Signers	5	16	left	female	3	258	Hand	red	right	left	Non-corresp	1	836
Signers	5	16	left	female	3	259	Hand	red	left	left	Corresp	1	849
Signers	5	16	left	female	3	260	Hand	red	left	left	Corresp	1	378
Signers	5	16	left	female	3	261	Hand	green	left	right	Non-corresp	1	554
Signers	5	16	left	female	3	262	Hand	red	left	left	Corresp	1	488
Signers	5	16	left	female	3	263	Hand	green	left	right	Non-corresp	0	363
Signers	5	16	left	female	3	264	Hand	red	right	left	Non-corresp	1	902
Signers	5	16	left	female	3	265	Hand	green	left	right	Non-corresp	1	403
Signers	5	16	left	female	3	266	Hand	green	right	right	Corresp	1	623
Signers	5	16	left	female	3	267	Hand	red	left	left	Corresp	1	620
Signers	5	16	left	female	3	268	Hand	red	left	left	Corresp	1	453
Signers	5	16	left	female	3	269	Hand	green	left	right	Non-corresp	1	507
Signers	5	16	left	female	3	270	Hand	green	left	right	Non-corresp	1	440
Signers	5	16	left	female	3	271	Hand	red	right	left	Non-corresp	1	475
Signers	5	16	left	female	3	272	Hand	red	right	left	Non-corresp	1	536
Signers	5	16	left	female	3	273	Hand	green	right	right	Corresp	1	477
Signers	5	16	left	female	3	274	Hand	green	right	right	Corresp	1	431
Signers	5	16	left	female	3	275	Hand	red	right	left	Non-corresp	1	527
Signers	5	16	left	female	3	276	Hand	red	left	left	Corresp	1	374
Signers	5	16	left	female	3	277	Hand	red	left	left	Corresp	1	399
Signers	5	16	left	female	3	278	Hand	red	left	left	Corresp	1	484
Signers	5	16	left	female	3	279	Hand	red	right	left	Non-corresp	1	543
Signers	5	16	left	female	3	280	Hand	green	right	right	Corresp	1	553
Signers	5	16	left	female	3	281	Hand	red	right	left	Non-corresp	0	381
Signers	5	16	left	female	3	282	Hand	green	left	right	Non-corresp	0	542
Signers	5	16	left	female	3	283	Hand	red	right	left	Non-corresp	1	818
Signers	5	16	left	female	3	284	Hand	green	left	right	Non-corresp	1	507
Signers	5	16	left	female	3	285	Hand	green	right	right	Corresp	1	530
Signers	5	16	left	female	3	286	Hand	green	right	right	Corresp	1	568
Signers	5	16	left	female	3	287	Hand	red	left	left	Corresp	1	435
Signers	5	16	left	female	3	288	Hand	green	left	right	Non-corresp	1	1024
Signers	5	16	left	female	3	289	Hand	red	left	left	Corresp	1	657
Signers	5	16	left	female	3	290	Hand	green	right	right	Corresp	1	490
Signers	5	16	left	female	3	291	Hand	red	right	left	Non-corresp	0	404
Signers	5	16	left	female	3	292	Hand	green	left	right	Non-corresp	1	1445
Signers	5	16	left	female	3	293	Hand	red	left	left	Corresp	1	821
Signers	5	16	left	female	3	294	Hand	red	left	left	Corresp	1	615
Signers	5	16	left	female	3	295	Hand	red	right	left	Non-corresp	1	484
Signers	5	16	left	female	3	296	Hand	red	right	left	Non-corresp	1	452
Signers	5	16	left	female	3	297	Hand	green	left	right	Non-corresp	1	470
Signers	5	16	left	female	3	298	Hand	green	left	right	Non-corresp	1	462
Signers	5	16	left	female	3	299	Hand	green	right	right	Corresp	1	980
Signers	5	16	left	female	3	300	Hand	green	right	right	Corresp	1	431
Signers	5	16	left	female	3	301	Hand	red	left	left	Corresp	1	2054
Signers	5	16	left	female	3	302	Hand	green	left	right	Non-corresp	1	561
Signers	5	16	left	female	3	303	Hand	green	right	right	Corresp	1	614
Signers	5	16	left	female	3	304	Hand	green	left	right	Non-corresp	1	499
Signers	5	16	left	female	3	305	Hand	red	left	left	Corresp	1	470
Signers	5	16	left	female	3	306	Hand	green	left	right	Non-corresp	1	572
Signers	5	16	left	female	3	307	Hand	red	right	left	Non-corresp	1	1055
Signers	5	16	left	female	3	308	Hand	red	left	left	Corresp	1	497
Signers	5	16	left	female	3	309	Hand	green	right	right	Corresp	1	586
Signers	5	16	left	female	3	310	Hand	red	right	left	Non-corresp	1	556
Signers	5	16	left	female	3	311	Hand	red	right	left	Non-corresp	0	602
Signers	5	16	left	female	3	312	Hand	green	right	right	Corresp	1	1311
Signers	5	16	left	female	3	313	Hand	red	right	left	Non-corresp	1	483
Signers	5	16	left	female	3	314	Hand	red	right	left	Non-corresp	1	404
Signers	5	16	left	female	3	315	Hand	red	left	left	Corresp	1	391
Signers	5	16	left	female	3	316	Hand	red	left	left	Corresp	1	413
Signers	5	16	left	female	3	317	Hand	red	left	left	Corresp	1	425
Signers	5	16	left	female	3	318	Hand	green	right	right	Corresp	1	572
Signers	5	16	left	female	3	319	Hand	red	right	left	Non-corresp	1	547
Signers	5	16	left	female	3	320	Hand	green	right	right	Corresp	1	415
Signers	5	16	left	female	3	321	Hand	green	left	right	Non-corresp	0	312
Signers	5	16	left	female	3	322	Hand	green	left	right	Non-corresp	1	748
Signers	5	16	left	female	3	323	Hand	green	right	right	Corresp	1	714
Signers	5	16	left	female	3	324	Hand	green	left	right	Non-corresp	1	484
Signers	5	16	left	female	3	325	Hand	green	left	right	Non-corresp	1	545
Signers	5	16	left	female	3	326	Hand	red	right	left	Non-corresp	1	418
Signers	5	16	left	female	3	327	Hand	green	right	right	Corresp	1	453
Signers	5	16	left	female	3	328	Hand	green	left	right	Non-corresp	1	1051
Signers	5	16	left	female	3	329	Hand	green	right	right	Corresp	1	484
Signers	5	16	left	female	3	330	Hand	red	left	left	Corresp	0	378
Signers	5	16	left	female	3	331	Hand	red	left	left	Corresp	1	580
Signers	5	16	left	female	3	332	Hand	green	left	right	Non-corresp	1	558
Signers	5	16	left	female	3	333	Hand	green	right	right	Corresp	1	1538
Signers	5	16	left	female	3	334	Hand	red	left	left	Corresp	1	494
Signers	5	16	left	female	3	335	Hand	red	right	left	Non-corresp	1	771
Signers	5	16	left	female	3	336	Hand	red	right	left	Non-corresp	1	558
Signers	5	16	left	female	3	337	Hand	green	left	right	Non-corresp	1	498
Signers	5	16	left	female	3	338	Hand	red	left	left	Corresp	1	551
Signers	5	16	left	female	3	339	Hand	green	right	right	Corresp	1	576
Signers	5	16	left	female	3	340	Hand	green	left	right	Non-corresp	1	588
Signers	5	16	left	female	3	341	Hand	green	right	right	Corresp	1	518
Signers	5	16	left	female	3	342	Hand	red	left	left	Corresp	1	456
Signers	5	16	left	female	3	343	Hand	red	right	left	Non-corresp	1	429
Signers	5	16	left	female	3	344	Hand	red	left	left	Corresp	1	669
Signers	5	16	left	female	3	345	Hand	green	left	right	Non-corresp	1	560
Signers	5	16	left	female	3	346	Hand	green	right	right	Corresp	1	559
Signers	5	16	left	female	3	347	Hand	red	right	left	Non-corresp	1	441
Signers	5	16	left	female	3	348	Hand	red	right	left	Non-corresp	1	395
Signers	5	16	left	female	3	349	Hand	red	left	left	Corresp	1	420
Signers	5	16	left	female	3	350	Hand	red	left	left	Corresp	1	570
Signers	5	16	left	female	3	351	Hand	red	right	left	Non-corresp	1	402
Signers	5	16	left	female	3	352	Hand	green	right	right	Corresp	1	511
Signers	5	16	left	female	3	353	Hand	green	left	right	Non-corresp	1	439
Signers	5	16	left	female	3	354	Hand	green	right	right	Corresp	1	389
Signers	5	16	left	female	3	355	Hand	red	right	left	Non-corresp	1	674
Signers	5	16	left	female	3	356	Hand	green	right	right	Corresp	1	556
Signers	5	16	left	female	3	357	Hand	red	left	left	Corresp	1	514
Signers	5	16	left	female	3	358	Hand	green	left	right	Non-corresp	1	657
Signers	5	16	left	female	3	359	Hand	green	left	right	Non-corresp	1	430
Signers	5	16	left	female	3	360	Hand	red	right	left	Non-corresp	1	481
Signers	6	16	right	female	1	1	Arrow	green	left	left	Corresp	1	556
Signers	6	16	right	female	1	2	Arrow	red	left	right	Non-corresp	1	895
Signers	6	16	right	female	1	3	Arrow	red	right	right	Corresp	1	471
Signers	6	16	right	female	1	4	Arrow	red	right	right	Corresp	1	346
Signers	6	16	right	female	1	5	Arrow	red	left	right	Non-corresp	1	455
Signers	6	16	right	female	1	6	Arrow	red	left	right	Non-corresp	1	692
Signers	6	16	right	female	1	7	Arrow	green	left	left	Corresp	1	366
Signers	6	16	right	female	1	8	Arrow	green	right	left	Non-corresp	1	616
Signers	6	16	right	female	1	9	Arrow	red	right	right	Corresp	1	364
Signers	6	16	right	female	1	10	Arrow	green	right	left	Non-corresp	0	359
Signers	6	16	right	female	1	11	Arrow	green	right	left	Non-corresp	0	390
Signers	6	16	right	female	1	12	Arrow	green	left	left	Corresp	0	999
Signers	6	16	right	female	1	13	Arrow	green	left	left	Corresp	1	535
Signers	6	16	right	female	1	14	Arrow	red	left	right	Non-corresp	1	697
Signers	6	16	right	female	1	15	Arrow	green	left	left	Corresp	1	469
Signers	6	16	right	female	1	16	Arrow	red	right	right	Corresp	1	380
Signers	6	16	right	female	1	17	Arrow	green	left	left	Corresp	1	382
Signers	6	16	right	female	1	18	Arrow	red	right	right	Corresp	1	335
Signers	6	16	right	female	1	19	Arrow	red	left	right	Non-corresp	1	532
Signers	6	16	right	female	1	20	Arrow	green	right	left	Non-corresp	1	391
Signers	6	16	right	female	1	21	Arrow	red	right	right	Corresp	1	425
Signers	6	16	right	female	1	22	Arrow	green	right	left	Non-corresp	1	533
Signers	6	16	right	female	1	23	Arrow	green	right	left	Non-corresp	1	488
Signers	6	16	right	female	1	24	Arrow	red	left	right	Non-corresp	1	286
Signers	6	16	right	female	1	25	Arrow	red	left	right	Non-corresp	1	627
Signers	6	16	right	female	1	26	Arrow	green	left	left	Corresp	1	618
Signers	6	16	right	female	1	27	Arrow	green	left	left	Corresp	0	360
Signers	6	16	right	female	1	28	Arrow	green	right	left	Non-corresp	1	1031
Signers	6	16	right	female	1	29	Arrow	green	right	left	Non-corresp	1	611
Signers	6	16	right	female	1	30	Arrow	green	left	left	Corresp	1	524
Signers	6	16	right	female	1	31	Arrow	green	right	left	Non-corresp	1	402
Signers	6	16	right	female	1	32	Arrow	red	right	right	Corresp	1	380
Signers	6	16	right	female	1	33	Arrow	red	right	right	Corresp	1	337
Signers	6	16	right	female	1	34	Arrow	red	left	right	Non-corresp	1	421
Signers	6	16	right	female	1	35	Arrow	red	right	right	Corresp	1	457
Signers	6	16	right	female	1	36	Arrow	red	left	right	Non-corresp	1	364
Signers	6	16	right	female	1	37	Arrow	red	right	right	Corresp	1	346
Signers	6	16	right	female	1	38	Arrow	green	right	left	Non-corresp	1	435
Signers	6	16	right	female	1	39	Arrow	red	left	right	Non-corresp	1	410
Signers	6	16	right	female	1	40	Arrow	red	left	right	Non-corresp	1	371
Signers	6	16	right	female	1	41	Arrow	green	right	left	Non-corresp	1	333
Signers	6	16	right	female	1	42	Arrow	red	right	right	Corresp	1	463
Signers	6	16	right	female	1	43	Arrow	green	right	left	Non-corresp	1	445
Signers	6	16	right	female	1	44	Arrow	red	right	right	Corresp	1	319
Signers	6	16	right	female	1	45	Arrow	red	left	right	Non-corresp	1	629
Signers	6	16	right	female	1	46	Arrow	green	left	left	Corresp	1	465
Signers	6	16	right	female	1	47	Arrow	green	left	left	Corresp	1	426
Signers	6	16	right	female	1	48	Arrow	green	left	left	Corresp	1	318
Signers	6	16	right	female	1	49	Arrow	green	left	left	Corresp	1	313
Signers	6	16	right	female	1	50	Arrow	red	right	right	Corresp	1	313
Signers	6	16	right	female	1	51	Arrow	green	right	left	Non-corresp	1	449
Signers	6	16	right	female	1	52	Arrow	green	right	left	Non-corresp	0	458
Signers	6	16	right	female	1	53	Arrow	red	left	right	Non-corresp	0	481
Signers	6	16	right	female	1	54	Arrow	green	left	left	Corresp	0	1150
Signers	6	16	right	female	1	55	Arrow	green	left	left	Corresp	1	910
Signers	6	16	right	female	1	56	Arrow	red	right	right	Corresp	1	447
Signers	6	16	right	female	1	57	Arrow	red	left	right	Non-corresp	1	466
Signers	6	16	right	female	1	58	Arrow	red	right	right	Corresp	1	367
Signers	6	16	right	female	1	59	Arrow	green	right	left	Non-corresp	1	489
Signers	6	16	right	female	1	60	Arrow	red	left	right	Non-corresp	1	518
Signers	6	16	right	female	1	61	Arrow	green	right	left	Non-corresp	0	472
Signers	6	16	right	female	1	62	Arrow	red	right	right	Corresp	1	382
Signers	6	16	right	female	1	63	Arrow	red	right	right	Corresp	1	461
Signers	6	16	right	female	1	64	Arrow	red	left	right	Non-corresp	1	368
Signers	6	16	right	female	1	65	Arrow	green	right	left	Non-corresp	1	394
Signers	6	16	right	female	1	66	Arrow	green	right	left	Non-corresp	1	511
Signers	6	16	right	female	1	67	Arrow	green	left	left	Corresp	1	393
Signers	6	16	right	female	1	68	Arrow	red	right	right	Corresp	1	446
Signers	6	16	right	female	1	69	Arrow	green	left	left	Corresp	1	415
Signers	6	16	right	female	1	70	Arrow	red	left	right	Non-corresp	1	526
Signers	6	16	right	female	1	71	Arrow	red	left	right	Non-corresp	1	382
Signers	6	16	right	female	1	72	Arrow	green	left	left	Corresp	1	487
Signers	6	16	right	female	1	73	Arrow	green	left	left	Corresp	1	491
Signers	6	16	right	female	1	74	Arrow	red	right	right	Corresp	1	387
Signers	6	16	right	female	1	75	Arrow	red	left	right	Non-corresp	1	681
Signers	6	16	right	female	1	76	Arrow	red	right	right	Corresp	1	370
Signers	6	16	right	female	1	77	Arrow	red	left	right	Non-corresp	1	376
Signers	6	16	right	female	1	78	Arrow	green	right	left	Non-corresp	1	443
Signers	6	16	right	female	1	79	Arrow	red	right	right	Corresp	1	341
Signers	6	16	right	female	1	80	Arrow	green	left	left	Corresp	1	606
Signers	6	16	right	female	1	81	Arrow	red	left	right	Non-corresp	1	630
Signers	6	16	right	female	1	82	Arrow	green	right	left	Non-corresp	1	480
Signers	6	16	right	female	1	83	Arrow	green	left	left	Corresp	1	534
Signers	6	16	right	female	1	84	Arrow	green	right	left	Non-corresp	1	515
Signers	6	16	right	female	1	85	Arrow	green	right	left	Non-corresp	0	400
Signers	6	16	right	female	1	86	Arrow	green	right	left	Non-corresp	1	545
Signers	6	16	right	female	1	87	Arrow	green	left	left	Corresp	1	352
Signers	6	16	right	female	1	88	Arrow	red	left	right	Non-corresp	1	315
Signers	6	16	right	female	1	89	Arrow	red	right	right	Corresp	1	380
Signers	6	16	right	female	1	90	Arrow	red	left	right	Non-corresp	1	444
Signers	6	16	right	female	1	91	Arrow	red	left	right	Non-corresp	1	379
Signers	6	16	right	female	1	92	Arrow	red	right	right	Corresp	1	427
Signers	6	16	right	female	1	93	Arrow	red	right	right	Corresp	1	379
Signers	6	16	right	female	1	94	Arrow	green	right	left	Non-corresp	1	492
Signers	6	16	right	female	1	95	Arrow	green	left	left	Corresp	1	330
Signers	6	16	right	female	1	96	Arrow	green	left	left	Corresp	1	354
Signers	6	16	right	female	1	97	Arrow	green	right	left	Non-corresp	1	459
Signers	6	16	right	female	1	98	Arrow	red	left	right	Non-corresp	1	451
Signers	6	16	right	female	1	99	Arrow	red	right	right	Corresp	1	419
Signers	6	16	right	female	1	100	Arrow	red	right	right	Corresp	1	415
Signers	6	16	right	female	1	101	Arrow	green	left	left	Corresp	1	431
Signers	6	16	right	female	1	102	Arrow	green	left	left	Corresp	1	370
Signers	6	16	right	female	1	103	Arrow	red	left	right	Non-corresp	0	333
Signers	6	16	right	female	1	104	Arrow	green	right	left	Non-corresp	0	517
Signers	6	16	right	female	1	105	Arrow	red	right	right	Corresp	1	745
Signers	6	16	right	female	1	106	Arrow	red	left	right	Non-corresp	1	476
Signers	6	16	right	female	1	107	Arrow	green	left	left	Corresp	1	530
Signers	6	16	right	female	1	108	Arrow	green	right	left	Non-corresp	0	353
Signers	6	16	right	female	1	109	Arrow	green	left	left	Corresp	1	877
Signers	6	16	right	female	1	110	Arrow	red	right	right	Corresp	1	435
Signers	6	16	right	female	1	111	Arrow	green	left	left	Corresp	1	425
Signers	6	16	right	female	1	112	Arrow	red	right	right	Corresp	1	436
Signers	6	16	right	female	1	113	Arrow	red	left	right	Non-corresp	1	426
Signers	6	16	right	female	1	114	Arrow	green	left	left	Corresp	1	608
Signers	6	16	right	female	1	115	Arrow	green	right	left	Non-corresp	0	334
Signers	6	16	right	female	1	116	Arrow	red	right	right	Corresp	1	525
Signers	6	16	right	female	1	117	Arrow	red	left	right	Non-corresp	1	355
Signers	6	16	right	female	1	118	Arrow	green	right	left	Non-corresp	1	353
Signers	6	16	right	female	1	119	Arrow	red	left	right	Non-corresp	1	712
Signers	6	16	right	female	1	120	Arrow	green	right	left	Non-corresp	1	376
Signers	6	16	right	female	2	121	Eye	green	left	left	Corresp	1	687
Signers	6	16	right	female	2	122	Eye	red	left	right	Non-corresp	1	391
Signers	6	16	right	female	2	123	Eye	green	left	left	Corresp	1	417
Signers	6	16	right	female	2	124	Eye	green	right	left	Non-corresp	1	458
Signers	6	16	right	female	2	125	Eye	red	left	right	Non-corresp	1	423
Signers	6	16	right	female	2	126	Eye	red	right	right	Corresp	1	388
Signers	6	16	right	female	2	127	Eye	red	left	right	Non-corresp	1	359
Signers	6	16	right	female	2	128	Eye	green	right	left	Non-corresp	1	416
Signers	6	16	right	female	2	129	Eye	green	right	left	Non-corresp	1	820
Signers	6	16	right	female	2	130	Eye	red	right	right	Corresp	1	386
Signers	6	16	right	female	2	131	Eye	green	left	left	Corresp	1	364
Signers	6	16	right	female	2	132	Eye	red	right	right	Corresp	1	441
Signers	6	16	right	female	2	133	Eye	red	left	right	Non-corresp	1	446
Signers	6	16	right	female	2	134	Eye	green	left	left	Corresp	1	428
Signers	6	16	right	female	2	135	Eye	green	left	left	Corresp	1	470
Signers	6	16	right	female	2	136	Eye	green	right	left	Non-corresp	1	377
Signers	6	16	right	female	2	137	Eye	red	right	right	Corresp	1	352
Signers	6	16	right	female	2	138	Eye	red	right	right	Corresp	1	369
Signers	6	16	right	female	2	139	Eye	green	right	left	Non-corresp	1	516
Signers	6	16	right	female	2	140	Eye	red	left	right	Non-corresp	1	631
Signers	6	16	right	female	2	141	Eye	green	left	left	Corresp	1	370
Signers	6	16	right	female	2	142	Eye	red	right	right	Corresp	1	381
Signers	6	16	right	female	2	143	Eye	red	left	right	Non-corresp	1	400
Signers	6	16	right	female	2	144	Eye	green	right	left	Non-corresp	1	439
Signers	6	16	right	female	2	145	Eye	green	right	left	Non-corresp	1	679
Signers	6	16	right	female	2	146	Eye	green	left	left	Corresp	1	489
Signers	6	16	right	female	2	147	Eye	red	left	right	Non-corresp	1	423
Signers	6	16	right	female	2	148	Eye	green	right	left	Non-corresp	1	480
Signers	6	16	right	female	2	149	Eye	green	left	left	Corresp	1	419
Signers	6	16	right	female	2	150	Eye	green	right	left	Non-corresp	1	364
Signers	6	16	right	female	2	151	Eye	red	right	right	Corresp	1	465
Signers	6	16	right	female	2	152	Eye	red	left	right	Non-corresp	1	488
Signers	6	16	right	female	2	153	Eye	red	left	right	Non-corresp	1	631
Signers	6	16	right	female	2	154	Eye	red	right	right	Corresp	1	324
Signers	6	16	right	female	2	155	Eye	red	right	right	Corresp	1	363
Signers	6	16	right	female	2	156	Eye	green	left	left	Corresp	1	305
Signers	6	16	right	female	2	157	Eye	red	right	right	Corresp	1	484
Signers	6	16	right	female	2	158	Eye	green	left	left	Corresp	1	297
Signers	6	16	right	female	2	159	Eye	green	left	left	Corresp	0	239
Signers	6	16	right	female	2	160	Eye	green	left	left	Corresp	1	564
Signers	6	16	right	female	2	161	Eye	red	left	right	Non-corresp	1	495
Signers	6	16	right	female	2	162	Eye	red	right	right	Corresp	1	893
Signers	6	16	right	female	2	163	Eye	green	right	left	Non-corresp	1	518
Signers	6	16	right	female	2	164	Eye	green	right	left	Non-corresp	1	345
Signers	6	16	right	female	2	165	Eye	green	right	left	Non-corresp	1	453
Signers	6	16	right	female	2	166	Eye	red	left	right	Non-corresp	1	547
Signers	6	16	right	female	2	167	Eye	red	left	right	Non-corresp	1	441
Signers	6	16	right	female	2	168	Eye	red	right	right	Corresp	1	299
Signers	6	16	right	female	2	169	Eye	green	left	left	Corresp	1	478
Signers	6	16	right	female	2	170	Eye	red	right	right	Corresp	1	428
Signers	6	16	right	female	2	171	Eye	red	left	right	Non-corresp	1	410
Signers	6	16	right	female	2	172	Eye	green	left	left	Corresp	1	328
Signers	6	16	right	female	2	173	Eye	red	left	right	Non-corresp	1	501
Signers	6	16	right	female	2	174	Eye	green	right	left	Non-corresp	1	484
Signers	6	16	right	female	2	175	Eye	green	right	left	Non-corresp	0	277
Signers	6	16	right	female	2	176	Eye	red	right	right	Corresp	1	533
Signers	6	16	right	female	2	177	Eye	red	right	right	Corresp	1	440
Signers	6	16	right	female	2	178	Eye	green	right	left	Non-corresp	1	404
Signers	6	16	right	female	2	179	Eye	red	left	right	Non-corresp	1	493
Signers	6	16	right	female	2	180	Eye	green	left	left	Corresp	1	412
Signers	6	16	right	female	2	181	Eye	red	right	right	Corresp	1	1073
Signers	6	16	right	female	2	182	Eye	green	left	left	Corresp	1	327
Signers	6	16	right	female	2	183	Eye	red	left	right	Non-corresp	0	404
Signers	6	16	right	female	2	184	Eye	red	right	right	Corresp	1	1030
Signers	6	16	right	female	2	185	Eye	green	right	left	Non-corresp	1	478
Signers	6	16	right	female	2	186	Eye	red	left	right	Non-corresp	1	578
Signers	6	16	right	female	2	187	Eye	green	right	left	Non-corresp	1	302
Signers	6	16	right	female	2	188	Eye	green	left	left	Corresp	0	309
Signers	6	16	right	female	2	189	Eye	green	left	left	Corresp	1	621
Signers	6	16	right	female	2	190	Eye	red	right	right	Corresp	1	331
Signers	6	16	right	female	2	191	Eye	red	left	right	Non-corresp	0	367
Signers	6	16	right	female	2	192	Eye	green	right	left	Non-corresp	1	1109
Signers	6	16	right	female	2	193	Eye	green	left	left	Corresp	1	693
Signers	6	16	right	female	2	194	Eye	green	right	left	Non-corresp	1	371
Signers	6	16	right	female	2	195	Eye	red	right	right	Corresp	1	308
Signers	6	16	right	female	2	196	Eye	red	left	right	Non-corresp	1	329
Signers	6	16	right	female	2	197	Eye	green	right	left	Non-corresp	1	501
Signers	6	16	right	female	2	198	Eye	red	right	right	Corresp	1	392
Signers	6	16	right	female	2	199	Eye	red	right	right	Corresp	1	414
[truncated: 21,041 more rows]
